# Supplementary material for: PLASMODESMATA-LOCATED PROTEIN 6 regulates plasmodesmal function in Arabidopsis vasculature
Source: Plant Cell. 2024 Jun 6;36(9):3543–61. doi: 10.1093/plcell/koae166 (PMC11371196; doi:10.1093/plcell/koae166)
Supplement: koae166_Supplementary_Data [file koae166_supplementary_data.zip]

Archive with 5 entries (5 files):
- Author_Revisions_Checklist_04 20 2024.pdf
- tpc.00745.2023-s06.pdf
- tpc.23.00745Supplementary Data Set S1.xlsx
- tpc.23.00745Supplementary Data Set S2.xlsx
- tpc.23.00745Supplementary Figures and tables.pdf
