# Supplementary material for: PLASMODESMATA-LOCATED PROTEIN 6 regulates plasmodesmal function in Arabidopsis vasculature
Source: Plant Cell. 2024 Jun 6;36(9):3543–61. doi: 10.1093/plcell/koae166 (PMC11371196; doi:10.1093/plcell/koae166)
Supplement: koae166_Supplementary_Data [file koae166_supplementary_data.zip › tpc.23.00745Supplementary Data Set S1.xlsx]

## Sheet: WT_vs_PDLP6
Supplementary Data. Li et al. (2024). Plasmodesmata regulation at different cell interfaces. Plant Cell.
Supplementary Data Set S1. TbID data sheets.
T-test pval	adj pvalue	log2FC	Proteins	Fasta.headers	WT_1	WT_2	WT_3	PDLP6_1	PDLP6_2	PDLP6_3	PDLP5_1	PDLP5_2	PDLP5_3	MCTP3_1	MCTP3_2	MCTP3_3
2.08808e-08	2.80221e-05	#DIV/0!	AT1G69030.1	AT1G69030.1 | Symbols: | BSD domain-containing protein | chr1:25947429-25949262 REVERSE LENGTH=317	0	0	0	270	268	275	261	168	190	229	140	220
4.75564e-08	3.19103e-05	#DIV/0!	AT3G49530.1	AT3G49530.1 | Symbols: ANAC062, NTL6, NAC062 | NAC domain containing protein 62 | chr3:18362639-18364717 REVERSE LENGTH=469	0	0	0	199	198	193	225	172	230	879	1020	1102
1.26825e-07	5.67331e-05	1.89434	AT1G15210.1;AT3G30842.1;AT1G15520.1;AT2G26910.1;AT2G29940.1	AT1G15210.1 | Symbols: PDR7, ATPDR7 | pleiotropic drug resistance 7 | chr1:5231552-5236573 REVERSE LENGTH=1442	1598	1572	1733	6099	6037	6091	9420	9323	9807	2911	3506	3339
1.61425e-07	5.4158e-05	1.26881	AT5G04550.1	AT5G04550.1 | Symbols: | Protein of unknown function (DUF668) | chr5:1303757-1305556 REVERSE LENGTH=599	3341	3323	3455	8050	8128	8205	9128	8688	9369	2828	2633	2987
2.60151e-07	6.98245e-05	1.24249	AT1G51805.2;AT1G51805.1;AT1G51820.1;AT1G51850.1	AT1G51805.2 | Symbols: | Leucine-rich repeat protein kinase family protein | chr1:19221187-19225590 REVERSE LENGTH=860;AT1G51805.1 | Symbols: | Leucine-rich repeat protein kinase family protein | chr1:19221187-19225590 REVERSE LENGTH=884;AT1G51820.1 | Sy	37294	38734	37408	90634	88824	88939	87216	88106	85958	49385	49055	57496
2.94157e-07	6.57931e-05	1.56805	AT2G35190.1	AT2G35190.1 | Symbols: NPSN11, ATNPSN11, NSPN11 | novel plant snare 11 | chr2:14831087-14832979 FORWARD LENGTH=265	6685	6466	6352	19410	19466	18951	21599	18381	19739	6006	5445	4782
3.0353e-07	5.8191e-05	-2.84669	AT1G56660.1	AT1G56660.1 | Symbols: | unknown protein; Has 665200 Blast hits to 205811 proteins in 4684 species: Archae - 3320; Bacteria - 107592; Metazoa - 249086; Fungi - 76753; Plants - 38542; Viruses - 3008; Other Eukaryotes - 186899 (source: NCBI BLink). | chr1:2	5301	5225	5422	709	694	814	1018	778	862	409	212	427
8.89429e-07	0.000149202	-1.65244	AT1G48920.1	AT1G48920.1 | Symbols: ATNUC-L1, PARL1, NUC-L1 | nucleolin like 1 | chr1:18098186-18101422 FORWARD LENGTH=557	160207	164219	165271	51547	54774	49452	61384	61501	62666	33053	34821	31954
1.34534e-06	0.000200605	1.85852	AT5G23390.1	AT5G23390.1 | Symbols: | Plant protein of unknown function (DUF639) | chr5:7870719-7874283 REVERSE LENGTH=730	1760	2106	2014	7189	7042	7092	5449	6304	5648	13825	14950	15592
1.6363e-06	0.000219591	-2.98783	AT3G56130.1;AT3G56130.4;AT3G56130.2;AT3G56130.3	AT3G56130.1 | Symbols: | biotin/lipoyl attachment domain-containing protein | chr3:20826852-20829007 FORWARD LENGTH=281;AT3G56130.4 | Symbols: | biotin/lipoyl attachment domain-containing protein | chr3:20826852-20829007 FORWARD LENGTH=274;AT3G56130.2 |	836755	798690	785227	92914	103273	108961	210392	213654	224593	135804	148924	139257
1.66853e-06	0.00020356	1.752	AT3G09920.3;AT3G09920.2;AT3G09920.1	AT3G09920.3 | Symbols: PIP5K9 | phosphatidyl inositol monophosphate 5 kinase | chr3:3040426-3043676 REVERSE LENGTH=815;AT3G09920.2 | Symbols: PIP5K9 | phosphatidyl inositol monophosphate 5 kinase | chr3:3040426-3043676 REVERSE LENGTH=815;AT3G09920.1 | Symb	13869	15353	16668	51252	51406	51911	59087	58681	58693	15654	14960	14048
1.86447e-06	0.00020851	1.72578	AT3G24550.1;AT3G24540.1	AT3G24550.1 | Symbols: ATPERK1, PERK1 | proline extensin-like receptor kinase 1 | chr3:8960411-8963303 FORWARD LENGTH=652	15231	14671	15767	51728	49075	50251	57785	55591	57919	18281	19092	19076
1.90901e-06	0.000197068	-2.33163	AT5G15530.1	AT5G15530.1 | Symbols: BCCP2, CAC1-B | biotin carboxyl carrier protein 2 | chr5:5038955-5040437 FORWARD LENGTH=255	157306	148336	151080	27931	31708	31093	51113	53361	53578	32366	34848	34664
1.91132e-06	0.000183214	1.55861	AT2G41100.4;AT2G41100.1;AT2G41100.3;AT2G41100.2	AT2G41100.4 | Symbols: TCH3 | Calcium-binding EF hand family protein | chr2:17138131-17139406 FORWARD LENGTH=324;AT2G41100.1 | Symbols: TCH3, ATCAL4 | Calcium-binding EF hand family protein | chr2:17138131-17139406 FORWARD LENGTH=324;AT2G41100.3 | Symbols:	13563	15517	14545	42903	42169	43434	23725	26135	25083	103941	104092	98481
1.92041e-06	0.000171813	1.06275	AT2G28150.1	AT2G28150.1 | Symbols: | Domain of unknown function (DUF966) | chr2:12000015-12002227 FORWARD LENGTH=540	43717	44128	41325	88649	90147	91028	125687	119972	132593	78734	79926	76832
1.99652e-06	0.000167458	1.39736	AT2G30520.3;AT2G30520.2;AT2G30520.1	AT2G30520.3 | Symbols: RPT2 | Phototropic-responsive NPH3 family protein | chr2:13002920-13005153 REVERSE LENGTH=545;AT2G30520.2 | Symbols: RPT2 | Phototropic-responsive NPH3 family protein | chr2:13002920-13005153 REVERSE LENGTH=545;AT2G30520.1 | Symbols:	2719	2590	2504	6849	7006	6726	7118	6561	6074	2924	2916	3059
2.01095e-06	0.000158747	1.47116	AT3G23540.1;AT3G23540.2	AT3G23540.1 | Symbols: | alpha/beta-Hydrolases superfamily protein | chr3:8443665-8448070 FORWARD LENGTH=566;AT3G23540.2 | Symbols: | alpha/beta-Hydrolases superfamily protein | chr3:8445381-8448070 FORWARD LENGTH=423	34034	37527	38831	100873	103107	102076	88079	84217	92929	114916	114648	113724
2.60569e-06	0.000194269	1.30983	AT3G01420.1	AT3G01420.1 | Symbols: ALPHA-DOX1, DOX1, DIOX1, PADOX-1 | Peroxidase superfamily protein | chr3:159689-162726 REVERSE LENGTH=639	4872	5255	5149	12809	12749	12313	19469	19000	18894	10282	10930	10275
2.64422e-06	0.000186765	1.28069	AT5G63530.2;AT5G63530.1	AT5G63530.2 | Symbols: ATFP3, FP3 | farnesylated protein 3 | chr5:25433423-25435614 FORWARD LENGTH=340;AT5G63530.1 | Symbols: ATFP3, FP3 | farnesylated protein 3 | chr5:25433279-25435614 FORWARD LENGTH=355	4170	4293	4425	10402	10696	10214	9562	8601	8011	9441	9378	9302
2.70355e-06	0.000181408	2.01206	AT1G56220.1;AT1G56220.3;AT1G56220.4;AT1G56220.2	AT1G56220.1 | Symbols: | Dormancy/auxin associated family protein | chr1:21043414-21044469 FORWARD LENGTH=137;AT1G56220.3 | Symbols: | Dormancy/auxin associated family protein | chr1:21043414-21044469 FORWARD LENGTH=140;AT1G56220.4 | Symbols: | Dormancy	2485	2825	2223	9999	10309	10077	6316	6942	6836	23965	22837	23529
3.03056e-06	0.000193667	-2.10272	AT4G16765.1	AT4G16765.1 | Symbols: | 2-oxoglutarate (2OG) and Fe(II)-dependent oxygenase superfamily protein | chr4:9429974-9431791 REVERSE LENGTH=247	227279	234649	241755	49965	56141	57725	76386	80900	88470	71672	80349	78344
3.96116e-06	0.00024163	-2.62502	AT1G52670.1	AT1G52670.1 | Symbols: | Single hybrid motif superfamily protein | chr1:19615119-19617420 REVERSE LENGTH=274	333470	322949	307230	51233	53953	51024	92815	92671	91392	67491	72047	75563
4.50007e-06	0.000262569	1.26467	AT3G63520.1	AT3G63520.1 | Symbols: CCD1, ATCCD1, ATNCED1, NCED1 | carotenoid cleavage dioxygenase 1 | chr3:23452940-23455896 FORWARD LENGTH=538	8153	8642	9374	21024	20830	21023	19182	18730	19194	14733	17658	16845
4.93619e-06	0.000276015	-1.29174	AT3G23390.1;AT4G14320.1;AT4G14320.2	AT3G23390.1 | Symbols: | Zinc-binding ribosomal protein family protein | chr3:8375427-8376224 FORWARD LENGTH=105;AT4G14320.1 | Symbols: | Zinc-binding ribosomal protein family protein | chr4:8242684-8243805 REVERSE LENGTH=105;AT4G14320.2 | Symbols: | Zi	103109	100696	106193	40692	42024	43905	54222	51730	55307	48535	48126	46249
5.28301e-06	0.000283592	1.50922	AT1G13220.2;AT1G13220.1	AT1G13220.2 | Symbols: LINC2 | nuclear matrix constituent protein-related | chr1:4515699-4520071 FORWARD LENGTH=1128;AT1G13220.1 | Symbols: LINC2 | nuclear matrix constituent protein-related | chr1:4515660-4517415 FORWARD LENGTH=391	24146	29355	26606	75891	76323	75815	53699	50600	50332	26872	26598	27771
5.35451e-06	0.000276375	2.03981	AT1G76490.1	AT1G76490.1 | Symbols: HMG1, HMGR1, AtHMGR1 | hydroxy methylglutaryl CoA reductase 1 | chr1:28695801-28698206 FORWARD LENGTH=642	8855	11698	10325	43221	42412	41335	20835	20774	19881	18385	19967	20263
5.74554e-06	0.000285575	1.20745	AT4G20940.1	AT4G20940.1 | Symbols: | Leucine-rich receptor-like protein kinase family protein | chr4:11202728-11206038 FORWARD LENGTH=977	17620	19792	19871	43726	44606	43951	37585	41208	38797	23847	23300	24083
6.07001e-06	0.000290927	1.53033	AT5G07910.1	AT5G07910.1 | Symbols: | Leucine-rich repeat (LRR) family protein | chr5:2521937-2523769 REVERSE LENGTH=262	12044	10106	10215	31384	31237	30866	32264	31934	33880	7838	7770	6946
6.24612e-06	0.000289045	-1.24409	AT3G63140.1	AT3G63140.1 | Symbols: CSP41A | chloroplast stem-loop binding protein of 41 kDa | chr3:23327006-23328620 REVERSE LENGTH=406	35313	36038	36254	16219	15060	14149	22710	18535	16202	15004	16437	15960
6.54063e-06	0.000292584	#DIV/0!	AT5G11770.1	AT5G11770.1 | Symbols: | NADH-ubiquinone oxidoreductase 20 kDa subunit, mitochondrial | chr5:3791148-3792929 REVERSE LENGTH=218	0	0	0	137	148	153	204	196	232	237	190	188
8.41464e-06	0.000364272	1.36511	AT4G30600.1	AT4G30600.1 | Symbols: | signal recognition particle receptor alpha subunit family protein | chr4:14938142-14940600 REVERSE LENGTH=634	15928	17015	15514	40511	41257	43055	39777	29853	32448	42145	43030	43856
8.47854e-06	0.000355569	-0.854375	AT3G60245.1;AT3G10950.1	AT3G60245.1 | Symbols: | Zinc-binding ribosomal protein family protein | chr3:22268803-22269750 FORWARD LENGTH=92;AT3G10950.1 | Symbols: | Zinc-binding ribosomal protein family protein | chr3:3423893-3424566 FORWARD LENGTH=92	42163	40487	42536	23344	22905	22992	30435	28539	30716	28017	30775	26973
8.73612e-06	0.000355269	2.96368	AT3G21865.1	AT3G21865.1 | Symbols: PEX22 | peroxin 22 | chr3:7701308-7703218 REVERSE LENGTH=283	1645	2376	2601	16374	17824	17461	9091	9737	9882	22344	19885	24867
8.92623e-06	0.000352324	0.927035	AT1G67700.3;AT1G67700.1;AT1G67700.2	AT1G67700.3 | Symbols: | unknown protein; FUNCTIONS IN: molecular_function unknown; INVOLVED IN: biological_process unknown; EXPRESSED IN: 22 plant structures; EXPRESSED DURING: 13 growth stages. | chr1:25374295-25375716 FORWARD LENGTH=229;AT1G67700.1 | S	8020	7619	7882	14598	14797	15327	13483	13948	13609	11390	11372	12808
9.77843e-06	0.000374933	1.63597	AT5G04530.1	AT5G04530.1 | Symbols: KCS19 | 3-ketoacyl-CoA synthase 19 | chr5:1292222-1293616 REVERSE LENGTH=464	3955	3702	3411	11556	11812	11031	7996	8530	7840	5350	5120	5007
9.92349e-06	0.000369926	1.44616	AT1G22530.1	AT1G22530.1 | Symbols: PATL2 | PATELLIN 2 | chr1:7955773-7958326 REVERSE LENGTH=683	28384	34313	32434	86412	87954	84849	107038	105086	104577	42437	39650	39943
1.0265e-05	0.000372313	1.66675	AT2G18960.1;AT1G17260.1;AT3G60330.2;AT3G60330.1	AT2G18960.1 | Symbols: AHA1, PMA, OST2, HA1 | H(+)-ATPase 1 | chr2:8221858-8227268 FORWARD LENGTH=949	21458	24215	25417	75040	72821	77849	71092	80535	71550	21477	21010	21230
1.05176e-05	0.000371438	#DIV/0!	AT1G11880.1	AT1G11880.1 | Symbols: | transferases, transferring hexosyl groups | chr1:4007909-4010327 REVERSE LENGTH=489	0	0	0	556	630	585	360	279	334	241	213	317
1.10668e-05	0.000380813	1.55968	AT3G48200.1	AT3G48200.1 | Symbols: | unknown protein; FUNCTIONS IN: molecular_function unknown; INVOLVED IN: biological_process unknown; LOCATED IN: endomembrane system; EXPRESSED IN: 21 plant structures; EXPRESSED DURING: 13 growth stages; Has 210 Blast hits to 148	13297	16803	14850	44233	44767	43507	35538	31738	32670	15059	12162	10841
1.18001e-05	0.000395894	1.56346	AT4G10430.1;AT4G10430.3;AT4G10430.2	AT4G10430.1 | Symbols: | TMPIT-like protein | chr4:6455110-6457996 REVERSE LENGTH=347;AT4G10430.3 | Symbols: | TMPIT-like protein | chr4:6455110-6457996 REVERSE LENGTH=347	40663	51585	49623	141456	139281	138580	66507	64896	64367	59565	48008	47522
1.21022e-05	0.000396126	1.0106	AT1G27980.1	AT1G27980.1 | Symbols: DPL1, ATDPL1 | dihydrosphingosine phosphate lyase | chr1:9748812-9752618 FORWARD LENGTH=544	3439	3728	3749	7395	7140	7458	5953	6395	6065	9662	9031	10150
1.2434e-05	0.000397295	1.68089	AT3G18480.1	AT3G18480.1 | Symbols: AtCASP, CASP | CCAAT-displacement protein alternatively spliced product | chr3:6336924-6341596 FORWARD LENGTH=689	7670	9317	8097	26709	27718	25999	23121	23164	22460	14178	15779	15232
1.25832e-05	0.000392712	-1.38493	AT2G05520.5;AT2G05520.6;AT2G05520.4;AT2G05520.3;AT2G05520.2;AT2G05520.1	AT2G05520.5 | Symbols: GRP-3, ATGRP-3 | glycine-rich protein 3 | chr2:2026217-2026882 FORWARD LENGTH=111;AT2G05520.6 | Symbols: GRP-3, ATGRP-3 | glycine-rich protein 3 | chr2:2026217-2026882 FORWARD LENGTH=117;AT2G05520.4 | Symbols: GRP-3, ATGRP-3 | glycin	73281	77786	75744	30117	26524	30207	28562	30146	32145	55618	51005	49487
1.26138e-05	0.000384721	-1.31793	AT3G55410.1;AT5G65750.1	AT3G55410.1 | Symbols: | 2-oxoglutarate dehydrogenase, E1 component | chr3:20541897-20545728 FORWARD LENGTH=1017;AT5G65750.1 | Symbols: | 2-oxoglutarate dehydrogenase, E1 component | chr5:26304212-26307947 FORWARD LENGTH=1025	14466	13649	14609	5820	5861	5456	7218	7823	7442	5961	5946	6279
1.28229e-05	0.000382408	1.16635	AT4G15930.1	AT4G15930.1 | Symbols: | Dynein light chain type 1 family protein | chr4:9036344-9037825 FORWARD LENGTH=123	9772	9178	9986	21653	22324	20968	25557	26904	21649	18010	17962	18408
1.48534e-05	0.000433331	1.09653	AT5G01920.1	AT5G01920.1 | Symbols: STN8 | Protein kinase superfamily protein | chr5:359154-360867 FORWARD LENGTH=495	1567	1698	1670	3595	3565	3393	3570	3182	2906	2572	2938	2486
1.49277e-05	0.000426235	1.66102	AT3G14840.2;AT1G53420.1	AT3G14840.2 | Symbols: | Leucine-rich repeat transmembrane protein kinase | chr3:4988271-4993891 FORWARD LENGTH=1020	27696	33044	32451	100505	100103	94100	92300	88930	86906	45153	42323	48478
1.59128e-05	0.000444896	1.34507	AT3G53520.3;AT3G53520.2;AT3G53520.1;AT3G53520.4	AT3G53520.3 | Symbols: UXS1, ATUXS1 | UDP-glucuronic acid decarboxylase 1 | chr3:19841635-19843520 FORWARD LENGTH=354;AT3G53520.2 | Symbols: UXS1, ATUXS1 | UDP-glucuronic acid decarboxylase 1 | chr3:19841635-19844057 FORWARD LENGTH=433;AT3G53520.1 | Symbol	13854	13714	16308	37811	37031	36622	28521	25907	26361	21992	19076	21664
1.64567e-05	0.000450712	1.87673	AT5G16730.1	AT5G16730.1 | Symbols: | Plant protein of unknown function (DUF827) | chr5:5497890-5500775 FORWARD LENGTH=853	21242	28698	29683	99264	97763	95382	113518	111529	111234	37154	36105	38659
1.68857e-05	0.000453212	-1.01291	AT5G27120.1	AT5G27120.1 | Symbols: | NOP56-like pre RNA processing ribonucleoprotein | chr5:9541287-9543684 FORWARD LENGTH=533	10092	9442	9993	4896	4911	4825	6567	5913	5600	3758	3602	3761
1.69519e-05	0.000446067	2.03266	AT3G45780.2;AT3G45780.1	AT3G45780.2 | Symbols: PHOT1, NPH1, JK224, RPT1 | phototropin 1 | chr3:16818557-16823960 FORWARD LENGTH=996;AT3G45780.1 | Symbols: PHOT1, NPH1, JK224, RPT1 | phototropin 1 | chr3:16818557-16823960 FORWARD LENGTH=996	19124	27476	24448	99747	97271	93680	85416	83797	84390	55062	52558	53753
1.69997e-05	0.000438723	-1.07254	AT3G16080.1	AT3G16080.1 | Symbols: | Zinc-binding ribosomal protein family protein | chr3:5454892-5455677 FORWARD LENGTH=95	150605	146739	157046	69667	72302	74085	95335	76645	88718	83629	84664	68045
1.73971e-05	0.000440507	1.74026	AT5G35735.1	AT5G35735.1 | Symbols: | Auxin-responsive family protein | chr5:13900913-13902934 REVERSE LENGTH=404	18231	17747	14735	57587	57801	54042	61049	57525	58350	15882	15038	17899
1.86039e-05	0.00046234	1.13151	AT2G36950.1	AT2G36950.1 | Symbols: | Heavy metal transport/detoxification superfamily protein | chr2:15515216-15516754 FORWARD LENGTH=386	56556	56854	61209	132299	126414	123855	119663	109633	112782	99143	92418	89095
1.88295e-05	0.00045944	1.03893	AT1G35160.1;AT1G35160.2	AT1G35160.1 | Symbols: GRF4, 14-3-3PHI, GF14 PHI | GF14 protein phi chain | chr1:12867264-12868514 FORWARD LENGTH=267;AT1G35160.2 | Symbols: GF14 PHI | GF14 protein phi chain | chr1:12867264-12868514 FORWARD LENGTH=295	5163	5754	5041	10760	11050	10979	10980	12192	11240	11198	12255	13227
1.8859e-05	0.000451944	1.70653	AT3G05660.1;AT5G44700.1	AT3G05660.1 | Symbols: AtRLP33, RLP33 | receptor like protein 33 | chr3:1649258-1652001 REVERSE LENGTH=875;AT5G44700.1 | Symbols: EDA23, GSO2 | Leucine-rich repeat transmembrane protein kinase | chr5:18033049-18036894 REVERSE LENGTH=1252	5486	6939	5365	19384	19782	18896	18496	18588	18513	7426	7658	7260
1.92498e-05	0.000453214	1.55071	AT5G41600.1;AT4G23630.1	AT5G41600.1 | Symbols: BTI3, RTNLB4 | VIRB2-interacting protein 3 | chr5:16636230-16637472 FORWARD LENGTH=257;AT4G23630.1 | Symbols: BTI1, RTNLB1 | VIRB2-interacting protein 1 | chr4:12318070-12319574 FORWARD LENGTH=275	15882	16437	18921	48860	52114	49139	33085	32223	33292	65367	66995	68446
1.93548e-05	0.00044783	-1.7173	AT3G57150.1	AT3G57150.1 | Symbols: NAP57, AtNAP57, CBF5, AtCBF5 | homologue of NAP57 | chr3:21154255-21155952 REVERSE LENGTH=565	198658	180548	193248	60787	54793	58513	64744	64137	61133	35971	30480	29491
2.01031e-05	0.000457261	0.902974	AT5G13560.1	AT5G13560.1 | Symbols: | unknown protein; BEST Arabidopsis thaliana protein match is: unknown protein (TAIR:AT2G37370.1); Has 12055 Blast hits to 8846 proteins in 811 species: Archae - 217; Bacteria - 1046; Metazoa - 6104; Fungi - 1115; Plants - 528; Viru	1168	1313	1232	2316	2280	2347	2427	2619	2539	1178	1295	1430
2.05787e-05	0.000460276	-2.91747	AT5G16390.2;AT5G16390.1	AT5G16390.2 | Symbols: CAC1, CAC1A, BCCP, BCCP1, CAC1-A, BCCP-1 | chloroplastic acetylcoenzyme A carboxylase 1 | chr5:5361554-5363020 REVERSE LENGTH=254;AT5G16390.1 | Symbols: CAC1, CAC1A, BCCP, BCCP1 | chloroplastic acetylcoenzyme A carboxylase 1 | chr5:5	4550996	4059198	4096955	534887	583533	563486	1052657	1067583	1090891	740903	788808	760601
2.06707e-05	0.000454756	2.06878	AT1G10090.1	AT1G10090.1 | Symbols: | Early-responsive to dehydration stress protein (ERD4) | chr1:3290572-3295271 REVERSE LENGTH=762	14106	18398	17663	72399	71671	66397	62185	60631	57103	17745	20593	18270
2.11732e-05	0.000458297	#DIV/0!	AT4G21860.2;AT4G21860.3;AT4G21860.1	AT4G21860.2 | Symbols: MSRB2 | methionine sulfoxide reductase B 2 | chr4:11600282-11601507 REVERSE LENGTH=184;AT4G21860.3 | Symbols: MSRB2 | methionine sulfoxide reductase B 2 | chr4:11600238-11601507 REVERSE LENGTH=202;AT4G21860.1 | Symbols: MSRB2 | methi	0	0	0	184	184	161	206	62	248	185	0	258
2.12072e-05	0.000451747	0.999732	AT4G00430.1;AT4G00430.2	AT4G00430.1 | Symbols: TMP-C, PIP1;4, PIP1E | plasma membrane intrinsic protein 1;4 | chr4:186143-187531 REVERSE LENGTH=287;AT4G00430.2 | Symbols: TMP-C, PIP1;4, PIP1E | plasma membrane intrinsic protein 1;4 | chr4:186569-187531 REVERSE LENGTH=219	3372	3640	3739	7034	7386	7078	7024	6606	7227	6301	5268	4851
2.16692e-05	0.000454375	-3.21014	AT1G36160.2;AT1G36160.1;AT1G36180.1;AT1G36180.2	AT1G36160.2 | Symbols: ACC1 | acetyl-CoA carboxylase 1 | chr1:13534196-13543773 FORWARD LENGTH=2254;AT1G36160.1 | Symbols: ACC1, AT-ACC1, EMB22, GK, PAS3 | acetyl-CoA carboxylase 1 | chr1:13534196-13543773 FORWARD LENGTH=2254	1658792	1458960	1514481	156451	159338	184754	295610	299830	304370	236282	192530	210483
2.25229e-05	0.000465011	0.983752	AT1G15690.1;AT1G15690.2	AT1G15690.1 | Symbols: AVP1, ATAVP3, AVP-3, AtVHP1;1 | Inorganic H pyrophosphatase family protein | chr1:5399115-5402185 FORWARD LENGTH=770;AT1G15690.2 | Symbols: AVP1, ATAVP3, AVP-3, AtVHP1;1 | Inorganic H pyrophosphatase family protein | chr1:5399115-540	46550	47014	48013	95266	95371	89346	119626	114129	116212	60265	62014	60499
2.27683e-05	0.000462955	0.908744	AT3G61220.1;AT3G61220.2;AT1G01800.1;AT2G24190.1;AT2G24190.2	AT3G61220.1 | Symbols: | NAD(P)-binding Rossmann-fold superfamily protein | chr3:22663025-22664316 FORWARD LENGTH=296;AT3G61220.2 | Symbols: | NAD(P)-binding Rossmann-fold superfamily protein | chr3:22663025-22664316 FORWARD LENGTH=303	2972	3088	2913	5613	5797	5436	4548	5493	5568	9083	10025	9704
2.29522e-05	0.000459729	2.15229	AT1G53840.1	AT1G53840.1 | Symbols: ATPME1, PME1 | pectin methylesterase 1 | chr1:20101533-20103458 FORWARD LENGTH=586	1229	1354	1194	5560	5936	5294	4279	4379	4669	4504	4431	5245
2.38209e-05	0.000470112	1.48693	AT3G05900.1	AT3G05900.1 | Symbols: | neurofilament protein-related | chr3:1761408-1763854 REVERSE LENGTH=673	2618	3006	2464	7849	7419	7402	8756	9184	8339	5612	5493	6458
2.39158e-05	0.000465145	-3.80811	AT5G66560.1	AT5G66560.1 | Symbols: | Phototropic-responsive NPH3 family protein | chr5:26564368-26566662 FORWARD LENGTH=668	13273	12487	14399	893	1059	915	2564	2226	3054	1149	1530	1393
2.41088e-05	0.0004622	2.35649	AT3G01490.1	AT3G01490.1 | Symbols: | Protein kinase superfamily protein | chr3:191095-193258 REVERSE LENGTH=411	1959	3609	2796	14580	13903	14351	9007	9384	9858	5161	5636	5898
2.48526e-05	0.00046975	1.13854	AT1G04750.1;AT1G04750.2;AT2G33120.1;AT2G33120.2;AT2G33120.3;AT1G04760.1;AT2G32670.1;AT3G24890.1;AT3G24890.2	AT1G04750.1 | Symbols: VAMP7B, VAMP721, ATVAMP721, AT VAMP7B | vesicle-associated membrane protein 721 | chr1:1331857-1333426 REVERSE LENGTH=219;AT1G04750.2 | Symbols: VAMP7B, VAMP721, ATVAMP721, AT VAMP7B | vesicle-associated membrane protein 721 | chr1:1	36141	43348	39533	88476	86671	86890	83580	73522	79164	37414	33509	31200
2.60203e-05	0.000484989	1.91332	AT1G34190.1	AT1G34190.1 | Symbols: anac017, NAC017 | NAC domain containing protein 17 | chr1:12451729-12453914 FORWARD LENGTH=557	1213	884	857	3705	3625	3797	3409	2957	2814	3469	3373	3609
2.67463e-05	0.000491692	-1.25804	AT4G33010.1;AT4G33010.2	AT4G33010.1 | Symbols: AtGLDP1, GLDP1 | glycine decarboxylase P-protein 1 | chr4:15926852-15931150 REVERSE LENGTH=1037;AT4G33010.2 | Symbols: AtGLDP1, GLDP1 | glycine decarboxylase P-protein 1 | chr4:15927133-15931150 REVERSE LENGTH=976	55509	50731	53646	22276	21708	22866	23292	23919	25110	19788	19840	18681
2.69885e-05	0.000489441	2.05042	AT1G75820.1	AT1G75820.1 | Symbols: CLV1, FAS3, FLO5, ATCLV1 | Leucine-rich receptor-like protein kinase family protein | chr1:28463631-28466652 REVERSE LENGTH=980	19322	30030	29460	110073	110683	105705	90571	90517	87946	51946	54391	53656
2.78634e-05	0.000498568	1.45295	AT1G42550.1	AT1G42550.1 | Symbols: PMI1 | plastid movement impaired1 | chr1:15977131-15979734 FORWARD LENGTH=843	66104	84435	85661	216308	213962	216367	252287	249895	247006	87821	83714	84126
2.88636e-05	0.000509671	1.75955	AT1G20330.1	AT1G20330.1 | Symbols: SMT2, CVP1, FRL1 | sterol methyltransferase 2 | chr1:7038968-7040053 REVERSE LENGTH=361	49304	67289	64659	210564	205621	197519	148075	147985	141077	85031	86151	88132
2.89181e-05	0.000504001	1.02397	AT1G12270.1;AT1G62740.1;AT4G12400.1;AT4G12400.2	AT1G12270.1 | Symbols: Hop1 | stress-inducible protein, putative | chr1:4172105-4174575 FORWARD LENGTH=572	94500	103477	105100	211812	205289	199208	181458	188481	188186	471861	484407	471111
2.90979e-05	0.000500633	1.83197	AT1G08930.2;AT1G08930.1	AT1G08930.2 | Symbols: ERD6 | Major facilitator superfamily protein | chr1:2873604-2876979 FORWARD LENGTH=496;AT1G08930.1 | Symbols: ERD6 | Major facilitator superfamily protein | chr1:2873604-2876979 FORWARD LENGTH=496	7237	10801	9094	32908	31960	31728	26445	28211	26464	12785	12269	12230
2.95743e-05	0.000502388	1.42818	AT1G02110.1	AT1G02110.1 | Symbols: | Protein of unknown function (DUF630 and DUF632) | chr1:392939-395434 FORWARD LENGTH=703	5922	7494	7378	19085	18317	18556	10598	13087	11589	47118	43574	49293
2.96849e-05	0.000497964	1.98789	AT2G45820.1	AT2G45820.1 | Symbols: | Remorin family protein | chr2:18863147-18864576 REVERSE LENGTH=190	7422	11440	10567	39397	39692	37643	35560	34052	35955	12697	13339	12323
3.27415e-05	0.000542458	1.21089	AT4G10790.1	AT4G10790.1 | Symbols: | UBX domain-containing protein | chr4:6640752-6643035 REVERSE LENGTH=480	40538	40231	36852	91586	86591	94093	67660	69726	66772	187520	195742	218863
3.28394e-05	0.000537444	2.11054	AT1G73370.2;AT1G73370.1	AT1G73370.2 | Symbols: SUS6 | sucrose synthase 6 | chr1:27584533-27588088 REVERSE LENGTH=898;AT1G73370.1 | Symbols: SUS6, ATSUS6 | sucrose synthase 6 | chr1:27584533-27588326 REVERSE LENGTH=942	301	230	235	1171	1066	1071	940	908	913	472	714	914
3.34291e-05	0.000540505	#DIV/0!	AT3G59500.1;AT1G30890.2;AT1G30890.1	AT3G59500.1 | Symbols: | Integral membrane HRF1 family protein | chr3:21987110-21988169 FORWARD LENGTH=269;AT1G30890.2 | Symbols: | Integral membrane HRF1 family protein | chr1:10994890-10995999 FORWARD LENGTH=269;AT1G30890.1 | Symbols: | Integral membr	0	0	0	276	272	316	319	327	289	533	573	242
3.34978e-05	0.000535167	0.79847	AT3G23750.1;AT1G66150.1;AT2G01820.1	AT3G23750.1 | Symbols: | Leucine-rich repeat protein kinase family protein | chr3:8558332-8561263 FORWARD LENGTH=928	15082	14643	14859	25357	26889	25297	28411	28502	28830	13604	15988	15773
3.37452e-05	0.000532778	1.14594	AT5G57350.2;AT5G57350.1	AT5G57350.2 | Symbols: HA3 | H(+)-ATPase 3 | chr5:23231208-23236381 REVERSE LENGTH=949;AT5G57350.1 | Symbols: AHA3, ATAHA3, HA3 | H(+)-ATPase 3 | chr5:23231208-23236381 REVERSE LENGTH=949	2083	1830	2104	4506	4530	4279	4089	4014	4078	2814	2329	2975
3.45797e-05	0.000539604	1.49663	AT4G03390.1	AT4G03390.1 | Symbols: SRF3 | STRUBBELIG-receptor family 3 | chr4:1490912-1494553 REVERSE LENGTH=776	6892	7605	6085	19134	20192	18753	17330	15932	16385	9410	10111	9457
3.46158e-05	0.000533959	1.0684	AT5G46070.1	AT5G46070.1 | Symbols: | Guanylate-binding family protein | chr5:18683468-18688397 FORWARD LENGTH=1082	4419	5263	5004	10206	10437	10155	12663	12234	12795	5201	5380	5130
3.47424e-05	0.000529822	-2.06034	AT5G01530.1	AT5G01530.1 | Symbols: LHCB4.1 | light harvesting complex photosystem II | chr5:209084-210243 FORWARD LENGTH=290	52723	46715	50258	12334	10661	12896	16334	14897	15362	15939	881	14711
3.48245e-05	0.000525106	1.33147	AT4G00970.1;AT4G00960.1	AT4G00970.1 | Symbols: CRK41 | cysteine-rich RLK (RECEPTOR-like protein kinase) 41 | chr4:418437-421694 FORWARD LENGTH=665;AT4G00960.1 | Symbols: | Protein kinase superfamily protein | chr4:414361-416180 FORWARD LENGTH=372	616	698	676	1749	1601	1658	1404	1212	1362	1142	894	937
3.60441e-05	0.000537457	3.94057	AT5G26340.1	AT5G26340.1 | Symbols: MSS1, STP13, ATSTP13 | Major facilitator superfamily protein | chr5:9243851-9246994 REVERSE LENGTH=526	0	269	160	2095	2319	2173	1841	2090	1730	472	510	548
3.63016e-05	0.000535348	1.32505	AT1G48900.2;AT1G48900.1;AT1G15310.1;AT5G49500.1	AT1G48900.2 | Symbols: | Signal recognition particle, SRP54 subunit protein | chr1:18085031-18087743 REVERSE LENGTH=431;AT1G48900.1 | Symbols: | Signal recognition particle, SRP54 subunit protein | chr1:18084972-18087743 REVERSE LENGTH=495;AT1G15310.1 |	6357	7243	7084	18031	16510	17281	11847	13374	12019	19598	19651	20727
3.71368e-05	0.000541714	2.67535	AT2G01660.2;AT2G01660.1	AT2G01660.2 | Symbols: PDLP6 | plasmodesmata-located protein 6 | chr2:291717-292496 REVERSE LENGTH=259;AT2G01660.1 | Symbols: PDLP6 | plasmodesmata-located protein 6 | chr2:290973-292496 REVERSE LENGTH=288	20741	41145	32594	213241	196749	193544	19684	20186	13225	14239	14067	18666
3.73469e-05	0.00053892	1.28449	AT1G59870.1;AT3G16340.1;AT3G16340.2;AT2G37280.1;AT3G53480.1;AT4G15215.1;AT4G15230.1	AT1G59870.1 | Symbols: PEN3, PDR8, ATPDR8, ABCG36, ATABCG36 | ABC-2 and Plant PDR ABC-type transporter family protein | chr1:22034661-22039844 FORWARD LENGTH=1469	224496	282047	272174	621126	640668	635129	652342	633806	628076	285089	295916	292471
3.7698e-05	0.0005382	0.800179	AT5G57110.2;AT5G57110.1	AT5G57110.2 | Symbols: ACA8, AT-ACA8 | autoinhibited Ca2+ -ATPase, isoform 8 | chr5:23109729-23116857 REVERSE LENGTH=1074;AT5G57110.1 | Symbols: ACA8, AT-ACA8 | autoinhibited Ca2+ -ATPase, isoform 8 | chr5:23109729-23116857 REVERSE LENGTH=1074	39838	38535	38009	68259	69438	64961	73395	65209	69823	37733	34439	34681
3.81168e-05	0.000538449	0.812082	ATCG00160.1	ATCG00160.1 | Symbols: RPS2 | ribosomal protein S2 | chrC:15013-15723 REVERSE LENGTH=236	20262	22091	19934	35943	37284	36133	34823	35275	36183	33895	38654	35583
3.83078e-05	0.000535512	-0.727121	AT2G20580.1	AT2G20580.1 | Symbols: RPN1A, ATRPN1A | 26S proteasome regulatory subunit S2 1A | chr2:8859211-8864699 FORWARD LENGTH=891	21957	21146	22617	13131	13130	13441	17632	18194	16439	16701	16372	16914
3.88875e-05	0.000538011	1.59531	AT3G44340.2;AT3G44340.1	AT3G44340.2 | Symbols: CEF | clone eighty-four | chr3:16012084-16019873 REVERSE LENGTH=1069;AT3G44340.1 | Symbols: CEF | clone eighty-four | chr3:16011923-16019873 REVERSE LENGTH=1096	635	854	872	2373	2426	2335	1964	1758	1941	1887	2169	1764
3.89526e-05	0.000533412	-0.479773	AT1G20620.5;AT1G20620.1;AT1G20620.4;AT1G20620.2	AT1G20620.5 | Symbols: CAT3, SEN2, ATCAT3 | catalase 3 | chr1:7143142-7146193 FORWARD LENGTH=485;AT1G20620.1 | Symbols: CAT3, SEN2, ATCAT3 | catalase 3 | chr1:7143142-7146193 FORWARD LENGTH=492;AT1G20620.4 | Symbols: CAT3, SEN2, ATCAT3 | catalase 3 | chr1:	123585	120177	123454	88931	89323	85073	89428	84929	88811	120022	116634	109289
3.96814e-05	0.000537903	1.39802	AT1G11330.1;AT1G11330.2	AT1G11330.1 | Symbols: | S-locus lectin protein kinase family protein | chr1:3810372-3813416 FORWARD LENGTH=840;AT1G11330.2 | Symbols: | S-locus lectin protein kinase family protein | chr1:3810372-3813416 FORWARD LENGTH=842	29021	35603	36885	86585	89462	91469	112959	107608	114972	43245	43575	41461
4.00351e-05	0.000537271	1.82492	AT3G26780.1	AT3G26780.1 | Symbols: | Phosphoglycerate mutase family protein | chr3:9848747-9850277 FORWARD LENGTH=399	4465	6833	5507	20018	20154	19366	10706	10723	10463	11792	10910	11173
4.03228e-05	0.000535774	0.897177	AT4G02510.1	AT4G02510.1 | Symbols: TOC159, TOC86, PPI2, TOC160, ATTOC159 | translocon at the outer envelope membrane of chloroplasts 159 | chr4:1104766-1109360 FORWARD LENGTH=1503	25788	28165	26944	51858	48497	50309	43075	43706	47390	132676	127775	97678
4.0662e-05	0.000534984	2.19452	AT5G61790.1;AT5G07340.1;AT5G07340.2	AT5G61790.1 | Symbols: CNX1, ATCNX1 | calnexin 1 | chr5:24827394-24829642 REVERSE LENGTH=530;AT5G07340.1 | Symbols: | Calreticulin family protein | chr5:2317300-2319458 FORWARD LENGTH=532;AT5G07340.2 | Symbols: | Calreticulin family protein | chr5:231730	17262	14913	13155	74167	66653	66672	20075	19428	16559	14790	14792	20822
4.15187e-05	0.000540953	1.18184	AT1G53440.1	AT1G53440.1 | Symbols: | Leucine-rich repeat transmembrane protein kinase | chr1:19945959-19951562 FORWARD LENGTH=1035	8865	9873	10589	21408	22736	22389	20085	18399	19037	11212	10646	11996
4.1693e-05	0.000538001	1.58163	AT4G22540.4;AT4G22540.3;AT4G22540.2;AT4G22540.1;AT4G12460.2;AT4G12460.1	AT4G22540.4 | Symbols: ORP2A | OSBP(oxysterol binding protein)-related protein 2A | chr4:11860969-11863886 REVERSE LENGTH=510;AT4G22540.3 | Symbols: ORP2A | OSBP(oxysterol binding protein)-related protein 2A | chr4:11860969-11863886 REVERSE LENGTH=510;AT4G	6289	8294	8253	22157	23575	22618	18166	19613	18719	38579	39332	37017
4.18993e-05	0.000535513	1.15117	AT2G44610.1;AT5G10260.1;AT5G64990.1;AT2G22290.1;AT4G39890.1	AT2G44610.1 | Symbols: RAB6, ATRABH1B, ATRAB6A, RAB6A | Ras-related small GTP-binding family protein | chr2:18411778-18413883 REVERSE LENGTH=208	18130	21402	21159	45834	45450	43507	43368	42723	43747	32482	34201	33905
4.24588e-05	0.000537544	-0.905503	AT2G45180.1	AT2G45180.1 | Symbols: | Bifunctional inhibitor/lipid-transfer protein/seed storage 2S albumin superfamily protein | chr2:18626377-18626781 FORWARD LENGTH=134	28997	28379	30698	15635	15946	15437	16955	16603	15927	12515	12005	11480
4.24996e-05	0.000533033	#DIV/0!	AT3G47700.1	AT3G47700.1 | Symbols: MAG2 | RINT-1 / TIP-1 family | chr3:17583773-17586578 REVERSE LENGTH=795	0	0	0	442	445	378	403	334	302	772	994	805
4.25049e-05	0.000528162	-1.39316	AT2G24090.1	AT2G24090.1 | Symbols: | Ribosomal protein L35 | chr2:10242038-10243416 FORWARD LENGTH=145	14416	13297	14632	5620	5489	5013	8384	8470	8302	7343	9489	9414
4.30896e-05	0.000530516	-1.72548	AT4G34030.1;AT2G25970.1	AT4G34030.1 | Symbols: MCCB | 3-methylcrotonyl-CoA carboxylase | chr4:16301298-16303949 FORWARD LENGTH=587	1319503	1201621	1174094	369431	378012	369983	564877	553843	557529	454901	471697	482088
4.35212e-05	0.000530959	1.54495	AT1G30360.1	AT1G30360.1 | Symbols: ERD4 | Early-responsive to dehydration stress protein (ERD4) | chr1:10715892-10718799 FORWARD LENGTH=724	11855	13847	15928	39168	40593	41713	38395	37746	36637	25236	26039	25453
4.39022e-05	0.000530781	1.13589	AT2G41560.1	AT2G41560.1 | Symbols: ACA4 | autoinhibited Ca(2+)-ATPase, isoform 4 | chr2:17332256-17337179 REVERSE LENGTH=1030	20940	25508	24994	53061	51995	51941	47481	46895	46275	48480	49999	50759
4.44775e-05	0.000532936	0.693998	AT2G26570.1;AT4G33390.1;AT5G42880.1;AT1G45545.1	AT2G26570.1 | Symbols: WEB1 | Plant protein of unknown function (DUF827) | chr2:11299565-11302076 FORWARD LENGTH=807	72348	72773	75445	117246	123257	116320	126386	119405	122906	94406	96340	93885
4.5797e-05	0.00054389	1.91762	AT5G04870.1;AT3G10660.1;AT4G38230.1;AT4G38230.3;AT4G38230.2;AT4G35310.1	AT5G04870.1 | Symbols: CPK1, ATCPK1 | calcium dependent protein kinase 1 | chr5:1417015-1419877 REVERSE LENGTH=610;AT3G10660.1 | Symbols: CPK2, ATCPK2 | calmodulin-domain protein kinase cdpk isoform 2 | chr3:3331599-3334268 REVERSE LENGTH=646	6108	9753	8747	31415	31592	29962	21943	23921	23641	10034	8818	9574
4.68003e-05	0.000550929	1.3261	AT5G23630.1	AT5G23630.1 | Symbols: PDR2, MIA | phosphate deficiency response 2 | chr5:7960756-7967644 REVERSE LENGTH=1179	72570	84822	87439	208190	210273	195389	146397	146929	151817	164276	170927	158105
4.77165e-05	0.00055683	1.87541	AT3G50590.1	AT3G50590.1 | Symbols: | Transducin/WD40 repeat-like superfamily protein | chr3:18771292-18779220 FORWARD LENGTH=1614	848	738	635	2546	2817	2786	2991	2890	3278	1500	1567	1534
4.9121e-05	0.00056828	1.06073	AT1G76180.2;AT1G76180.1	AT1G76180.2 | Symbols: ERD14 | Dehydrin family protein | chr1:28587013-28587657 REVERSE LENGTH=185;AT1G76180.1 | Symbols: ERD14 | Dehydrin family protein | chr1:28587013-28587657 REVERSE LENGTH=185	10665	12226	10939	23987	23957	22625	22598	20394	18761	38051	34544	31999
4.95979e-05	0.000568893	1.32853	AT2G27140.1	AT2G27140.1 | Symbols: | HSP20-like chaperones superfamily protein | chr2:11598496-11599264 REVERSE LENGTH=224	34144	44261	43551	103168	101206	101914	71758	68780	68740	66512	63347	64962
5.15938e-05	0.00058677	1.05647	AT5G65770.3;AT5G65770.1;AT5G65780.2;AT5G65770.2	AT5G65770.3 | Symbols: LINC4 | little nuclei4 | chr5:26311587-26315610 FORWARD LENGTH=1010;AT5G65770.1 | Symbols: LINC4 | little nuclei4 | chr5:26311587-26315610 FORWARD LENGTH=1010;AT5G65780.2 | Symbols: ATBCAT-5 | branched-chain amino acid aminotransfera	17319	20197	19452	40365	40027	38092	28257	29016	27272	20530	18961	20177
5.1734e-05	0.00058342	#DIV/0!	AT3G25520.2;AT3G25520.1	AT3G25520.2 | Symbols: ATL5 | ribosomal protein L5 | chr3:9269573-9270434 REVERSE LENGTH=190;AT3G25520.1 | Symbols: ATL5, PGY3, OLI5, RPL5A | ribosomal protein L5 | chr3:9269573-9271327 REVERSE LENGTH=301	0	0	0	442	502	419	594	457	551	478	469	484
5.23345e-05	0.000585274	#DIV/0!	AT3G04580.2;AT3G04580.1	AT3G04580.2 | Symbols: EIN4 | Signal transduction histidine kinase, hybrid-type, ethylene sensor | chr3:1235576-1237965 REVERSE LENGTH=766;AT3G04580.1 | Symbols: EIN4 | Signal transduction histidine kinase, hybrid-type, ethylene sensor | chr3:1235576-12379	0	0	0	244	202	229	187	126	210	239	338	397
5.27991e-05	0.00058559	-0.883478	AT5G49910.1;AT4G24280.1	AT5G49910.1 | Symbols: CPHSC70-2EAT SHOCK PROTEIN 70-2, HSC70-7, cpHsc70-2 | chloroplast heat shock protein 70-2 | chr5:20303470-20306295 FORWARD LENGTH=718;AT4G24280.1 | Symbols: cpHsc70-1 | chloroplast heat shock protein 70-1 | chr4:12590094-12593437 FOR	64075	62085	64583	37129	33876	32389	43308	45673	44031	39028	36141	36964
5.74351e-05	0.000631786	0.913922	AT5G39740.2;AT5G39740.1	AT5G39740.2 | Symbols: RPL5B | ribosomal protein L5 B | chr5:15903484-15905185 FORWARD LENGTH=301;AT5G39740.1 | Symbols: OLI7, RPL5B | ribosomal protein L5 B | chr5:15903365-15905185 FORWARD LENGTH=301	7931	8145	9019	15416	15631	16236	15144	14986	14625	9876	9599	9744
5.81685e-05	0.000634651	1.05145	AT1G07670.1;AT1G07810.1;AT4G00900.1	AT1G07670.1 | Symbols: ATECA4, ECA4 | endomembrane-type CA-ATPase 4 | chr1:2370305-2374196 REVERSE LENGTH=1061;AT1G07810.1 | Symbols: ECA1, ATECA1, ACA3 | ER-type Ca2+-ATPase 1 | chr1:2416681-2420572 FORWARD LENGTH=1061	13812	12464	11283	26207	25594	26044	20044	19305	19502	24666	17561	18586
5.94854e-05	0.000643786	-1.53054	AT1G03090.2;AT1G03090.1	AT1G03090.2 | Symbols: MCCA | methylcrotonyl-CoA carboxylase alpha chain, mitochondrial / 3-methylcrotonyl-CoA carboxylase 1 (MCCA) | chr1:739715-743819 FORWARD LENGTH=734;AT1G03090.1 | Symbols: MCCA | methylcrotonyl-CoA carboxylase alpha chain, mitochondr	653250	586493	585607	208370	210446	213024	297325	295668	293593	240377	251762	255167
5.95e-05	0.000638792	1.84684	AT4G19040.1;AT5G45560.1;AT4G19040.3;AT4G19040.2	AT4G19040.1 | Symbols: EDR2 | ENHANCED DISEASE RESISTANCE 2 | chr4:10431799-10437171 REVERSE LENGTH=718;AT5G45560.1 | Symbols: | Pleckstrin homology (PH) domain-containing protein / lipid-binding START domain-containing protein | chr5:18465561-18470752 FO	1728	2799	2306	8174	8418	7987	6367	6748	6392	5878	6082	6725
5.9911e-05	0.0006381	0.420254	AT3G09630.2;AT3G09630.1	AT3G09630.2 | Symbols: | Ribosomal protein L4/L1 family | chr3:2953813-2955444 FORWARD LENGTH=405;AT3G09630.1 | Symbols: | Ribosomal protein L4/L1 family | chr3:2953813-2955444 FORWARD LENGTH=406	26998	26168	27437	35465	36641	35754	35260	34126	35442	30064	30179	30663
6.02796e-05	0.000636971	0.777539	AT1G05190.1	AT1G05190.1 | Symbols: emb2394 | Ribosomal protein L6 family | chr1:1502515-1503738 REVERSE LENGTH=223	13223	13160	13887	22152	23850	23029	21196	22184	20968	20114	20048	21382
6.0469e-05	0.00063398	1.36471	AT5G45480.1	AT5G45480.1 | Symbols: | Protein of unknown function (DUF594) | chr5:18426296-18428929 REVERSE LENGTH=877	6112	7364	8294	18694	18442	18927	25791	25180	25059	11416	10717	12484
6.09752e-05	0.000634331	1.08913	AT3G51640.1;AT3G51640.2	AT3G51640.1 | Symbols: | unknown protein; BEST Arabidopsis thaliana protein match is: unknown protein (TAIR:AT3G51650.1); Has 26208 Blast hits to 14155 proteins in 1229 species: Archae - 43; Bacteria - 3230; Metazoa - 9456; Fungi - 2551; Plants - 1160; Vi	16000	19192	16548	36015	37661	36399	31226	31415	30854	43388	44305	44818
6.26232e-05	0.000646464	1.27151	AT1G28440.1	AT1G28440.1 | Symbols: HSL1 | HAESA-like 1 | chr1:9996914-10000171 FORWARD LENGTH=996	5050	6342	6416	14399	13985	14607	12532	13254	12140	9621	10471	9874
6.33625e-05	0.000649103	1.26465	AT1G06700.2;AT1G06700.1;AT2G43230.1;AT2G43230.2;AT2G41970.1	AT1G06700.2 | Symbols: | Protein kinase superfamily protein | chr1:2052750-2054552 REVERSE LENGTH=361;AT1G06700.1 | Symbols: | Protein kinase superfamily protein | chr1:2052750-2054552 REVERSE LENGTH=361	71709	85790	93970	204805	200577	198821	195314	178837	180169	84981	76071	73771
6.51847e-05	0.000662711	1.62982	AT1G78880.1;AT1G16860.1	AT1G78880.1 | Symbols: | Ubiquitin-specific protease family C19-related protein | chr1:29653068-29654819 REVERSE LENGTH=468;AT1G16860.1 | Symbols: | Ubiquitin-specific protease family C19-related protein | chr1:5768280-5770183 FORWARD LENGTH=474	10233	13521	15119	41051	40320	38931	35986	32484	31678	15217	14319	13955
6.64532e-05	0.000670528	0.930864	AT3G63260.2;AT3G63260.1	AT3G63260.2 | Symbols: ATMRK1 | Protein kinase superfamily protein | chr3:23373327-23374747 REVERSE LENGTH=344;AT3G63260.1 | Symbols: ATMRK1 | Protein kinase superfamily protein | chr3:23373090-23374747 REVERSE LENGTH=391	3325	3017	3147	5797	6282	6011	6215	5785	5641	3662	3584	3585
6.8701e-05	0.000688036	1.17748	AT3G55770.5;AT3G55770.4;AT3G55770.3;AT3G55770.2;AT3G55770.1;AT3G55770.7;AT3G55770.6;AT2G39900.1	AT3G55770.5 | Symbols: | GATA type zinc finger transcription factor family protein | chr3:20703799-20705115 FORWARD LENGTH=199;AT3G55770.4 | Symbols: | GATA type zinc finger transcription factor family protein | chr3:20703799-20705115 FORWARD LENGTH=199;	9873	12026	12041	25126	25207	26433	20819	21634	22198	34169	33327	31343
6.95758e-05	0.000691635	1.04878	AT4G21150.2;AT4G21150.3;AT4G21150.1	AT4G21150.2 | Symbols: HAP6 | ribophorin II (RPN2) family protein | chr4:11278649-11283599 FORWARD LENGTH=678;AT4G21150.3 | Symbols: HAP6 | ribophorin II (RPN2) family protein | chr4:11278646-11283599 FORWARD LENGTH=691;AT4G21150.1 | Symbols: HAP6 | riboph	18940	21018	21929	43859	43362	40810	32703	33040	32804	26705	27229	25942
7.05121e-05	0.000695788	1.14861	AT2G44120.1;AT2G44120.2	AT2G44120.1 | Symbols: | Ribosomal protein L30/L7 family protein | chr2:18249227-18250402 REVERSE LENGTH=242;AT2G44120.2 | Symbols: | Ribosomal protein L30/L7 family protein | chr2:18249227-18250417 REVERSE LENGTH=247	8975	10097	10767	22438	22627	21088	19840	20376	20053	19975	21433	24095
7.11422e-05	0.000696882	#DIV/0!	AT5G38480.2;AT5G38480.1	AT5G38480.2 | Symbols: GRF3, RCI1 | general regulatory factor 3 | chr5:15410277-15411285 FORWARD LENGTH=254;AT5G38480.1 | Symbols: GRF3, RCI1 | general regulatory factor 3 | chr5:15410277-15411285 FORWARD LENGTH=255	0	0	0	229	187	204	170	105	100	148	166	91
7.15837e-05	0.000696126	1.29951	AT3G27530.1	AT3G27530.1 | Symbols: GC6, MAG4 | golgin candidate 6 | chr3:10193778-10199659 REVERSE LENGTH=914	9956	10717	12910	26959	27419	28285	22609	22281	20902	20155	19535	21284
7.16374e-05	0.000691636	0.970453	AT4G12650.1	AT4G12650.1 | Symbols: | Endomembrane protein 70 protein family | chr4:7468207-7470165 REVERSE LENGTH=652	7306	8528	7745	15718	15613	14871	13064	14239	14432	11971	11970	13398
7.1698e-05	0.000687277	0.693315	AT1G54610.1;AT1G54610.3;AT1G54610.2	AT1G54610.1 | Symbols: | Protein kinase superfamily protein | chr1:20393962-20396902 REVERSE LENGTH=572;AT1G54610.3 | Symbols: | Protein kinase superfamily protein | chr1:20393962-20396902 REVERSE LENGTH=572;AT1G54610.2 | Symbols: | Protein kinase super	71127	80154	73533	120457	121097	121969	136802	127548	131996	85954	84878	86044
7.20104e-05	0.000685376	1.40904	AT3G09740.1	AT3G09740.1 | Symbols: SYP71, ATSYP71 | syntaxin of plants 71 | chr3:2989615-2991354 FORWARD LENGTH=266	3631	3219	3220	9289	9130	8323	9398	8992	9806	2707	2881	3012
7.22727e-05	0.000683028	0.415218	AT5G50920.1;AT3G45450.1	AT5G50920.1 | Symbols: CLPC, ATHSP93-V, HSP93-V, DCA1, CLPC1 | CLPC homologue 1 | chr5:20715710-20719800 REVERSE LENGTH=929	16916	17108	16039	22227	22235	22297	21723	23785	23263	19173	19671	19258
7.327e-05	0.000687611	1.2958	AT5G03380.1;AT5G03380.2	AT5G03380.1 | Symbols: | Heavy metal transport/detoxification superfamily protein | chr5:832400-834301 REVERSE LENGTH=392;AT5G03380.2 | Symbols: | Heavy metal transport/detoxification superfamily protein | chr5:832400-834128 REVERSE LENGTH=365	16540	18897	18830	44943	46455	41835	49300	47548	48790	31535	31755	32050
7.55888e-05	0.000704446	1.64052	AT2G44080.1	AT2G44080.1 | Symbols: ARL | ARGOS-like | chr2:18237726-18238133 FORWARD LENGTH=135	5931	7454	7255	22071	22286	19994	15357	16958	16359	28964	30459	31573
7.60009e-05	0.000703401	1.70495	AT1G53050.1;AT1G71530.2;AT3G05050.1;AT1G71530.1;AT1G74330.2;AT1G03740.2;AT1G74330.1;AT1G18670.1;AT1G09600.1;AT1G03740.1	AT1G53050.1 | Symbols: | Protein kinase superfamily protein | chr1:19772574-19775531 FORWARD LENGTH=694	6400	9787	7827	26118	25283	26889	25083	22008	25812	10077	9432	10011
7.70543e-05	0.000708266	-0.722866	AT3G02090.1;AT3G02090.2	AT3G02090.1 | Symbols: MPPBETA | Insulinase (Peptidase family M16) protein | chr3:365624-368526 FORWARD LENGTH=531;AT3G02090.2 | Symbols: MPPBETA | Insulinase (Peptidase family M16) protein | chr3:365624-368534 FORWARD LENGTH=535	55302	57770	59858	34500	35666	34611	37344	39118	36289	28259	31038	30420
7.79215e-05	0.000711365	1.80414	AT1G70530.1	AT1G70530.1 | Symbols: CRK3 | cysteine-rich RLK (RECEPTOR-like protein kinase) 3 | chr1:26588750-26591379 REVERSE LENGTH=646	2170	2875	2025	8440	8496	7754	6604	7129	5899	3161	2656	2910
7.81527e-05	0.000708655	0.934517	AT1G53590.1;AT3G14590.1;AT3G14590.3;AT3G14590.2	AT1G53590.1 | Symbols: NTMC2TYPE6.1, NTMC2T6.1 | Calcium-dependent lipid-binding (CaLB domain) family protein | chr1:19996556-20000127 FORWARD LENGTH=751	48990	55988	58189	105268	104888	101697	76309	78439	75863	83878	85909	82309
8.06663e-05	0.000726538	1.49314	AT4G27120.2;AT4G27120.1	AT4G27120.2 | Symbols: | CONTAINS InterPro DOMAIN/s: DDRGK domain (InterPro:IPR019153); Has 14775 Blast hits to 8764 proteins in 778 species: Archae - 29; Bacteria - 1878; Metazoa - 5164; Fungi - 1447; Plants - 582; Viruses - 164; Other Eukaryotes - 5511	20170	27973	22877	69021	66233	64668	41907	44719	40339	95408	100174	100953
8.0763e-05	0.00072256	0.782671	AT3G61050.2;AT3G61050.1	AT3G61050.2 | Symbols: NTMC2TYPE4, NTMC2T4 | Calcium-dependent lipid-binding (CaLB domain) family protein | chr3:22597485-22600932 FORWARD LENGTH=510;AT3G61050.1 | Symbols: NTMC2TYPE4, NTMC2T4 | Calcium-dependent lipid-binding (CaLB domain) family protein	12710	14355	13652	24010	23254	22782	20122	19333	20483	37205	38374	35872
8.11919e-05	0.000721586	1.85579	AT5G16910.1;AT1G32180.1;AT5G17420.1;AT4G38190.1;AT1G02730.1	AT5G16910.1 | Symbols: ATCSLD2, CSLD2 | cellulose-synthase like D2 | chr5:5561679-5565290 FORWARD LENGTH=1145;AT1G32180.1 | Symbols: ATCSLD6, CSLD6 | cellulose synthase-like D6 | chr1:11586516-11589651 REVERSE LENGTH=979;AT5G17420.1 | Symbols: IRX3, CESA7,	4964	7237	8635	24648	25093	25675	20353	19913	21479	13665	12342	12663
8.32027e-05	0.000734592	1.86066	AT1G68220.1	AT1G68220.1 | Symbols: | Protein of unknown function (DUF1218) | chr1:25570322-25571562 FORWARD LENGTH=201	2646	4152	3276	12521	12514	11551	6028	5396	5068	3217	3851	3677
8.35192e-05	0.000732568	0.676515	AT1G26630.1;AT1G26630.2;AT1G69410.1;AT1G13950.1	AT1G26630.1 | Symbols: FBR12, ATELF5A-2, ELF5A-2 | Eukaryotic translation initiation factor 5A-1 (eIF-5A 1) protein | chr1:9205968-9207098 FORWARD LENGTH=159;AT1G26630.2 | Symbols: FBR12, ATELF5A-2, ELF5A-2 | Eukaryotic translation initiation factor 5A-1 (	15159	16422	15008	24570	25519	24373	20329	21827	20593	22972	19971	21778
8.38483e-05	0.000730678	0.967623	AT5G07300.1	AT5G07300.1 | Symbols: BON2 | Calcium-dependent phospholipid-binding Copine family protein | chr5:2299996-2303040 FORWARD LENGTH=586	3478	3226	3615	6405	6809	6966	6118	6677	6058	6698	6670	6986
8.43305e-05	0.000730139	1.2662	AT1G66840.1	AT1G66840.1 | Symbols: PMI2, WEB2 | Plant protein of unknown function (DUF827) | chr1:24933998-24936116 REVERSE LENGTH=607	779	1024	894	2206	2099	2182	2819	2210	2251	1422	1721	1281
8.71198e-05	0.000749453	1.40481	AT1G67230.1	AT1G67230.1 | Symbols: LINC1 | little nuclei1 | chr1:25151561-25156032 REVERSE LENGTH=1132	168741	236727	217127	540681	562352	545493	378617	360634	359386	203917	200774	204914
8.95019e-05	0.000765042	1.87883	AT5G04990.1	AT5G04990.1 | Symbols: SUN1, ATSUN1 | SAD1/UNC-84 domain protein 1 | chr5:1471698-1473770 REVERSE LENGTH=471	22701	38025	34034	120255	116997	111253	54739	54559	51268	37014	37387	40621
9.02764e-05	0.000766778	1.06516	AT3G10730.1	AT3G10730.1 | Symbols: SUN2, ATSUN2 | SAD1/UNC-84 domain protein 2 | chr3:3358556-3360522 REVERSE LENGTH=455	24232	25717	24388	49540	51007	54996	36447	33904	34186	26206	29273	27697
9.18674e-05	0.000775384	2.53817	AT5G11280.1	AT5G11280.1 | Symbols: | unknown protein; BEST Arabidopsis thaliana protein match is: unknown protein (TAIR:AT1G80200.1); Has 30201 Blast hits to 17322 proteins in 780 species: Archae - 12; Bacteria - 1396; Metazoa - 17338; Fungi - 3422; Plants - 5037; Vi	442	473	469	2425	2905	2709	2106	1874	1845	1482	1693	1384
9.3353e-05	0.000782998	0.947016	AT1G76090.1	AT1G76090.1 | Symbols: SMT3 | sterol methyltransferase 3 | chr1:28550592-28551671 REVERSE LENGTH=359	33000	34228	32482	62345	62052	67832	62999	65079	64092	37159	37275	37003
9.4868e-05	0.000790763	1.42356	AT1G08680.3;AT1G08680.2;AT1G08680.1;AT1G08680.4	AT1G08680.3 | Symbols: ZIGA4 | ARF GAP-like zinc finger-containing protein ZIGA4 | chr1:2762820-2768387 FORWARD LENGTH=607;AT1G08680.2 | Symbols: ZIGA4 | ARF GAP-like zinc finger-containing protein ZIGA4 | chr1:2762820-2768387 FORWARD LENGTH=648;AT1G08680.	3165	4050	4431	10529	10645	10066	8174	7655	9389	3631	3444	3115
9.50284e-05	0.000787211	1.47649	AT5G49760.1;AT5G49770.1;AT1G79620.1;AT5G49780.1	AT5G49760.1 | Symbols: | Leucine-rich repeat protein kinase family protein | chr5:20216679-20221052 FORWARD LENGTH=953	15241	21898	20684	53926	54775	52204	56814	58233	56226	31966	33488	34316
9.6482e-05	0.000794349	1.35555	AT1G18660.3;AT1G18660.2;AT1G18660.1;AT1G18660.4	AT1G18660.3 | Symbols: | zinc finger (C3HC4-type RING finger) family protein | chr1:6421433-6425565 FORWARD LENGTH=486;AT1G18660.2 | Symbols: | zinc finger (C3HC4-type RING finger) family protein | chr1:6421433-6425565 FORWARD LENGTH=486;AT1G18660.1 | Sy	7398	10456	8837	22801	22685	22815	19276	19390	18703	54849	57784	61485
9.90958e-05	0.000810894	1.17959	AT2G07360.1;AT2G07360.2	AT2G07360.1 | Symbols: | SH3 domain-containing protein | chr2:3047623-3057099 REVERSE LENGTH=1196;AT2G07360.2 | Symbols: | SH3 domain-containing protein | chr2:3047623-3057099 REVERSE LENGTH=1198	1185	1496	1287	3044	2884	3060	3286	2804	3109	2328	2402	2385
0.000103572	0.000842382	1.365	AT5G35460.1	AT5G35460.1 | Symbols: | unknown protein; CONTAINS InterPro DOMAIN/s: Protein of unknown function DUF2838 (InterPro:IPR021261); Has 1807 Blast hits to 1807 proteins in 277 species: Archae - 0; Bacteria - 0; Metazoa - 736; Fungi - 347; Plants - 385; Viruse	2671	3112	3179	8116	7750	7218	7992	8019	8474	5342	5747	6381
0.000103672	0.000838121	1.14689	AT1G29670.1	AT1G29670.1 | Symbols: | GDSL-like Lipase/Acylhydrolase superfamily protein | chr1:10375843-10377717 FORWARD LENGTH=363	1686	1387	1312	3221	3222	3267	2993	3408	2884	3011	3278	3533
0.000104891	0.000842894	-1.46419	AT4G13170.1	AT4G13170.1 | Symbols: | Ribosomal protein L13 family protein | chr4:7655133-7656542 REVERSE LENGTH=206	1085	1056	974	374	425	330	625	448	721	656	527	583
0.000105371	0.000841717	-0.796961	AT3G45980.1;AT5G22880.1;AT3G46030.1;AT1G07790.1;AT5G59910.1;AT2G28720.1;AT3G09480.1;AT5G02570.1;AT3G53650.1;AT2G37470.1	AT3G45980.1 | Symbols: H2B, HTB9 | Histone superfamily protein | chr3:16897492-16897944 REVERSE LENGTH=150;AT5G22880.1 | Symbols: H2B, HTB2 | histone B2 | chr5:7652130-7652567 REVERSE LENGTH=145;AT3G46030.1 | Symbols: HTB11 | Histone superfamily protein |	170995	177292	175811	98752	108988	93910	94617	89179	93121	88219	92711	90976
0.000105794	0.000840093	0.851773	AT2G30860.2;AT2G30860.1	AT2G30860.2 | Symbols: ATGSTF9, GLUTTR, ATGSTF7, GSTF9 | glutathione S-transferase PHI 9 | chr2:13139132-13140079 FORWARD LENGTH=166;AT2G30860.1 | Symbols: ATGSTF9, GLUTTR, ATGSTF7, GSTF9 | glutathione S-transferase PHI 9 | chr2:13139132-13140057 FORWARD L	6441	7447	6928	12343	12264	12960	12783	12179	11296	9319	9122	10097
0.000106091	0.000837493	1.255	AT5G46630.1;AT5G46630.2	AT5G46630.1 | Symbols: | Clathrin adaptor complexes medium subunit family protein | chr5:18920580-18923252 FORWARD LENGTH=438;AT5G46630.2 | Symbols: | Clathrin adaptor complexes medium subunit family protein | chr5:18920580-18923060 FORWARD LENGTH=441	6825	6853	8082	16670	18318	16946	19432	18451	19300	7715	8107	7670
0.000106293	0.000834184	-1.04232	ATCG00490.1;ATMG00280.1	ATCG00490.1 | Symbols: RBCL | ribulose-bisphosphate carboxylases | chrC:54958-56397 FORWARD LENGTH=479	325868	305643	333007	170103	150499	147715	168263	180253	173773	156912	90008	139596
0.000108122	0.000843606	1.42511	AT3G12580.1;AT1G16030.1	AT3G12580.1 | Symbols: HSP70, ATHSP70 | heat shock protein 70 | chr3:3991487-3993689 REVERSE LENGTH=650	6651	8262	5713	18667	18158	18563	15051	15743	14386	24930	25082	26184
0.000111787	0.000867154	1.32438	AT5G40450.1	AT5G40450.1 | Symbols: | unknown protein; FUNCTIONS IN: molecular_function unknown; INVOLVED IN: biological_process unknown; LOCATED IN: chloroplast, plasma membrane; EXPRESSED IN: 24 plant structures; EXPRESSED DURING: 13 growth stages; Has 30201 Blast h	8881	11616	9389	24202	24674	25966	30559	32862	32609	13084	13468	12573
0.000115069	0.000887488	0.473373	AT1G50010.1;AT1G04820.1;AT4G14960.2;AT4G14960.1	AT1G50010.1 | Symbols: TUA2 | tubulin alpha-2 chain | chr1:18517737-18519729 FORWARD LENGTH=450;AT1G04820.1 | Symbols: TUA4, TOR2 | tubulin alpha-4 chain | chr1:1356421-1358266 REVERSE LENGTH=450;AT4G14960.2 | Symbols: TUA6 | Tubulin/FtsZ family protein |	6603	7138	7052	9627	9502	9739	10368	10309	11026	6222	7812	8479
0.000115693	0.000887202	#DIV/0!	AT1G47330.1	AT1G47330.1 | Symbols: | CBS domain-containing protein with a domain of unknown function (DUF21) | chr1:17351149-17353739 FORWARD LENGTH=527	0	0	0	360	400	317	342	426	459	206	272	256
0.000117839	0.00089852	-0.774496	AT3G16410.1;AT3G16390.1;AT3G16400.2;AT3G16400.1	AT3G16410.1 | Symbols: NSP4 | nitrile specifier protein 4 | chr3:5572145-5574359 FORWARD LENGTH=619;AT3G16390.1 | Symbols: NSP3 | nitrile specifier protein 3 | chr3:5562602-5564356 FORWARD LENGTH=467;AT3G16400.2 | Symbols: ATMLP-470 | nitrile specifier pro	16959	18467	18237	10253	10327	10791	11774	11575	11147	10214	11665	12196
0.000118305	0.000896983	1.12598	AT1G14830.1	AT1G14830.1 | Symbols: ADL1C, ADL5, DRP1C, DL1C | DYNAMIN-like 1C | chr1:5107699-5111470 REVERSE LENGTH=614	11192	12891	10664	25037	24332	26466	29426	32884	32199	58257	61403	57944
0.000122109	0.000920618	1.96701	AT3G61260.1	AT3G61260.1 | Symbols: | Remorin family protein | chr3:22675403-22676701 REVERSE LENGTH=212	8538	15238	15832	51080	53796	49974	58652	55030	55412	7445	8940	7477
0.000123916	0.000929026	-0.656077	AT5G52470.2;AT5G52470.1;AT4G25630.1	AT5G52470.2 | Symbols: FIB1, FBR1, ATFIB1, ATFBR1, SKIP7 | fibrillarin 1 | chr5:21294290-21296409 FORWARD LENGTH=273;AT5G52470.1 | Symbols: FIB1, FBR1, ATFIB1, ATFBR1, SKIP7 | fibrillarin 1 | chr5:21294290-21296509 FORWARD LENGTH=308;AT4G25630.1 | Symbols:	12032	11925	12625	7505	7552	8158	9157	7996	9352	7144	7794	7926
0.000124771	0.000930239	1.39082	AT2G45540.1;AT2G45540.2	AT2G45540.1 | Symbols: | WD-40 repeat family protein / beige-related | chr2:18757881-18772229 REVERSE LENGTH=2946;AT2G45540.2 | Symbols: | WD-40 repeat family protein / beige-related | chr2:18757881-18772229 REVERSE LENGTH=3001	28503	37706	39340	88483	93496	94799	113155	102529	109873	48713	47204	45976
0.000125356	0.000929438	0.786624	AT1G12900.4;AT1G12900.3;AT1G12900.1;AT1G12900.2	AT1G12900.4 | Symbols: GAPA-2 | glyceraldehyde 3-phosphate dehydrogenase A subunit 2 | chr1:4392634-4393850 REVERSE LENGTH=350;AT1G12900.3 | Symbols: GAPA-2 | glyceraldehyde 3-phosphate dehydrogenase A subunit 2 | chr1:4392634-4393850 REVERSE LENGTH=350;AT	9943	9625	9461	16732	17462	15882	16402	17415	16692	14239	14248	15572
0.000125585	0.000926015	1.95785	AT1G22710.1	AT1G22710.1 | Symbols: SUC2, SUT1, ATSUC2 | sucrose-proton symporter 2 | chr1:8030911-8032970 REVERSE LENGTH=512	13922	23262	22692	80582	79453	72573	42625	39372	38917	22499	21125	16987
0.000127252	0.000933183	2.52988	AT4G28400.1;AT3G15260.2;AT3G15260.1	AT4G28400.1 | Symbols: | Protein phosphatase 2C family protein | chr4:14048499-14050118 FORWARD LENGTH=283	2574	6432	4466	27214	26521	24069	16964	16147	14971	14528	13237	13988
0.000132625	0.0009673	-1.0319	AT5G08180.2;AT5G08180.1	AT5G08180.2 | Symbols: | Ribosomal protein L7Ae/L30e/S12e/Gadd45 family protein | chr5:2631843-2633374 REVERSE LENGTH=156;AT5G08180.1 | Symbols: | Ribosomal protein L7Ae/L30e/S12e/Gadd45 family protein | chr5:2631843-2633374 REVERSE LENGTH=156	3365	3241	3544	1787	1669	1508	1548	1561	1448	1113	1291	1674
0.000135141	0.000980323	0.539416	ATCG01310.1;ATCG00830.1	ATCG01310.1 | Symbols: RPL2.2 | ribosomal protein L2 | chrC:152806-154312 FORWARD LENGTH=274;ATCG00830.1 | Symbols: RPL2.1 | ribosomal protein L2 | chrC:84337-85843 REVERSE LENGTH=274	36519	39462	40556	56412	56836	56125	60879	55396	61538	56648	61039	57870
0.000135696	0.000979052	-0.814796	AT3G53020.1;AT2G36620.1	AT3G53020.1 | Symbols: STV1, RPL24B, RPL24 | Ribosomal protein L24e family protein | chr3:19660749-19661912 REVERSE LENGTH=163;AT2G36620.1 | Symbols: RPL24A | ribosomal protein L24 | chr2:15350548-15351819 REVERSE LENGTH=164	133662	121611	131512	71827	72635	75421	80414	80813	81945	82405	82962	82305
0.000135892	0.000975222	-1.96567	AT4G34870.1	AT4G34870.1 | Symbols: ROC5, ATCYP1 | rotamase cyclophilin 5 | chr4:16614451-16614969 FORWARD LENGTH=172	3040	2624	3015	642	864	716	974	1114	1028	998	946	964
0.000137987	0.000984992	0.614053	AT5G26710.1	AT5G26710.1 | Symbols: | Glutamyl/glutaminyl-tRNA synthetase, class Ic | chr5:9305673-9308247 FORWARD LENGTH=719	9983	9718	10705	15411	15956	15171	14223	14316	13369	12486	11728	11302
0.000141064	0.00100163	1.09706	AT1G72150.1	AT1G72150.1 | Symbols: PATL1 | PATELLIN 1 | chr1:27148558-27150652 FORWARD LENGTH=573	218709	278101	258390	552104	544434	518973	516202	492231	488734	206606	208164	198381
0.000142973	0.00100984	-2.01391	AT5G02670.1	AT5G02670.1 | Symbols: | BEST Arabidopsis thaliana protein match is: poly(A) polymerase 3 (TAIR:AT3G06560.1); Has 14 Blast hits to 8 proteins in 2 species: Archae - 0; Bacteria - 0; Metazoa - 0; Fungi - 0; Plants - 14; Viruses - 0; Other Eukaryotes - 0 (s	28341	33138	33173	8741	7469	7226	13862	12983	15844	9286	17101	13039
0.000144185	0.00101307	0.838869	AT4G13930.1	AT4G13930.1 | Symbols: SHM4 | serine hydroxymethyltransferase 4 | chr4:8048013-8050021 REVERSE LENGTH=471	3420	4016	3522	6497	6405	6698	5724	5459	4954	6350	6293	5459
0.000145507	0.00101703	1.5551	AT1G07960.3;AT1G07960.2;AT1G07960.1	AT1G07960.3 | Symbols: ATPDIL5-1, PDIL5-1 | PDI-like 5-1 | chr1:2467681-2468831 FORWARD LENGTH=146;AT1G07960.2 | Symbols: ATPDIL5-1, PDIL5-1 | PDI-like 5-1 | chr1:2467681-2468831 FORWARD LENGTH=146;AT1G07960.1 | Symbols: ATPDIL5-1, PDIL5-1 | PDI-like 5-1 |	479	592	605	1704	1511	1710	1481	1137	1170	1422	1516	1584
0.00014745	0.00102528	#DIV/0!	AT4G09800.1;AT1G34030.1;AT1G22780.1	AT4G09800.1 | Symbols: RPS18C | S18 ribosomal protein | chr4:6173818-6174963 FORWARD LENGTH=152;AT1G34030.1 | Symbols: | Ribosomal protein S13/S18 family | chr1:12370285-12371465 REVERSE LENGTH=152;AT1G22780.1 | Symbols: PFL, RPS18A, PFL1 | Ribosomal prot	0	0	0	269	241	210	365	246	147	152	282	249
0.00014779	0.00102234	-1.13124	AT4G37930.1;AT5G26780.1;AT5G26780.3;AT5G26780.2	AT4G37930.1 | Symbols: SHM1, STM, SHMT1 | serine transhydroxymethyltransferase 1 | chr4:17831891-17834742 REVERSE LENGTH=517	49747	43604	46125	20817	21353	21504	24008	23145	24220	23617	23260	22676
0.000149153	0.00102648	1.67838	AT2G26110.1	AT2G26110.1 | Symbols: | Protein of unknown function (DUF761) | chr2:11120869-11121798 FORWARD LENGTH=309	11289	18936	17758	52779	50468	50331	24053	26812	24402	105918	103238	108744
0.000149605	0.00102434	0.570334	AT1G22500.1	AT1G22500.1 | Symbols: | RING/U-box superfamily protein | chr1:7949581-7950726 FORWARD LENGTH=381	12902	14115	13955	20164	20810	19864	20923	21893	23498	9351	9923	9441
0.000149769	0.00102026	1.34603	AT5G58950.1	AT5G58950.1 | Symbols: | Protein kinase superfamily protein | chr5:23801136-23803025 REVERSE LENGTH=525	4361	4115	4787	10591	11035	12090	9555	9136	9378	7454	7609	7675
0.000150509	0.00102011	0.328547	AT1G65010.1;AT4G27595.1	AT1G65010.1 | Symbols: | Plant protein of unknown function (DUF827) | chr1:24149543-24154024 FORWARD LENGTH=1345	95457	99600	99592	121056	124287	124662	138079	126715	136863	75819	77488	75500
0.000150527	0.00101511	0.717263	AT4G21410.1;AT4G21400.1	AT4G21410.1 | Symbols: CRK29 | cysteine-rich RLK (RECEPTOR-like protein kinase) 29 | chr4:11402463-11405025 REVERSE LENGTH=679	5041	4691	4821	7605	8038	8283	8926	9120	9085	4585	4482	3811
0.000151171	0.00101436	0.606779	AT3G51160.1	AT3G51160.1 | Symbols: MUR1, MUR_1, GMD2 | NAD(P)-binding Rossmann-fold superfamily protein | chr3:19007232-19008353 REVERSE LENGTH=373	12818	13464	12484	19827	20263	18945	17298	16629	17069	15171	14523	14292
0.000152743	0.00101981	1.04801	AT2G39730.1;AT2G39730.3;AT2G39730.2	AT2G39730.1 | Symbols: RCA | rubisco activase | chr2:16570951-16573345 REVERSE LENGTH=474;AT2G39730.3 | Symbols: RCA | rubisco activase | chr2:16571174-16573345 REVERSE LENGTH=441;AT2G39730.2 | Symbols: RCA | rubisco activase | chr2:16571046-16573345 REVER	63529	75637	81758	153831	154181	148787	128624	132575	124911	126094	118268	122702
0.000153675	0.00102095	1.95977	AT2G37970.1	AT2G37970.1 | Symbols: SOUL-1 | SOUL heme-binding family protein | chr2:15891027-15891704 FORWARD LENGTH=225	1732	3031	3173	10026	10891	9954	15513	14139	15887	5466	4467	4913
0.000159014	0.00105122	0.305798	AT3G02360.2;AT3G02360.1;AT5G41670.2;AT5G41670.1;AT1G64190.1	AT3G02360.2 | Symbols: | 6-phosphogluconate dehydrogenase family protein | chr3:482498-483958 FORWARD LENGTH=486;AT3G02360.1 | Symbols: | 6-phosphogluconate dehydrogenase family protein | chr3:482498-483958 FORWARD LENGTH=486	44207	43174	43897	54354	55119	52800	51203	52883	53397	51716	53494	53598
0.00015986	0.00105163	0.651705	AT5G39570.1	AT5G39570.1 | Symbols: | FUNCTIONS IN: molecular_function unknown; INVOLVED IN: biological_process unknown; LOCATED IN: cytosol, nucleus; EXPRESSED IN: 25 plant structures; EXPRESSED DURING: 14 growth stages; BEST Arabidopsis thaliana protein match is: gl	31963	35258	30810	51334	51734	50941	40087	43089	45886	154882	168234	160649
0.000161711	0.00105862	1.23164	AT1G75370.1;AT1G75370.2	AT1G75370.1 | Symbols: | Sec14p-like phosphatidylinositol transfer family protein | chr1:28276657-28279798 REVERSE LENGTH=612;AT1G75370.2 | Symbols: | Sec14p-like phosphatidylinositol transfer family protein | chr1:28276440-28279798 REVERSE LENGTH=668	4695	5302	4716	10669	12128	11754	10893	10495	11656	10037	10550	10139
0.000163084	0.00106242	0.949932	AT1G71880.1;AT1G71890.1	AT1G71880.1 | Symbols: SUC1, ATSUC1 | sucrose-proton symporter 1 | chr1:27054334-27056100 FORWARD LENGTH=513	86176	95490	98580	187494	183403	170477	116101	114034	108567	61582	62045	61470
0.000163309	0.00105875	1.50524	AT2G41090.1	AT2G41090.1 | Symbols: | Calcium-binding EF-hand family protein | chr2:17135823-17136618 FORWARD LENGTH=191	4216	5615	6297	15986	15090	14707	8388	8911	8030	17651	15775	18137
0.000164721	0.00106277	0.461735	AT1G74060.1;AT1G74050.1	AT1G74060.1 | Symbols: | Ribosomal protein L6 family protein | chr1:27850033-27851299 REVERSE LENGTH=233;AT1G74050.1 | Symbols: | Ribosomal protein L6 family protein | chr1:27847256-27848680 REVERSE LENGTH=233	64250	66548	69079	93765	91868	89637	97471	93263	88882	81215	75391	81589
0.00017007	0.00109203	1.35291	AT2G41140.1;AT3G56760.1	AT2G41140.1 | Symbols: CRK1, ATCRK1, ATCBK3 | CDPK-related kinase 1 | chr2:17150492-17153378 FORWARD LENGTH=576	11034	14758	11453	32445	32565	30124	27062	26218	27913	7661	8509	8304
0.000171471	0.00109578	1.20693	AT4G10840.1;AT4G10840.2	AT4G10840.1 | Symbols: | Tetratricopeptide repeat (TPR)-like superfamily protein | chr4:6656614-6659033 FORWARD LENGTH=609;AT4G10840.2 | Symbols: | Tetratricopeptide repeat (TPR)-like superfamily protein | chr4:6656614-6658702 FORWARD LENGTH=531	6694	9044	7558	18108	17337	18333	19842	18441	18804	10195	10422	9983
0.000172285	0.00109576	1.04809	AT4G39400.1	AT4G39400.1 | Symbols: BRI1, CBB2, DWF2, BIN1, ATBRI1 | Leucine-rich receptor-like protein kinase family protein | chr4:18324826-18328416 FORWARD LENGTH=1196	4020	4943	4873	9212	9467	9931	9332	8497	8663	4462	4682	3956
0.000173654	0.00109926	1.13635	AT5G06600.2;AT5G06600.1;AT5G06600.3;AT3G11910.2;AT3G11910.1	AT5G06600.2 | Symbols: UBP12 | ubiquitin-specific protease 12 | chr5:2019545-2027834 REVERSE LENGTH=1115;AT5G06600.1 | Symbols: UBP12 | ubiquitin-specific protease 12 | chr5:2019545-2027834 REVERSE LENGTH=1116;AT5G06600.3 | Symbols: UBP12 | ubiquitin-speci	7500	8513	7751	16844	16718	18677	14120	15469	14059	20178	19126	19773
0.000174775	0.00110116	1.80146	AT5G23450.1;AT5G23450.2;AT5G23450.3	AT5G23450.1 | Symbols: ATLCBK1, LCBK1 | long-chain base (LCB) kinase 1 | chr5:7905041-7908960 REVERSE LENGTH=763;AT5G23450.2 | Symbols: ATLCBK1, LCBK1 | long-chain base (LCB) kinase 1 | chr5:7905041-7908960 REVERSE LENGTH=763;AT5G23450.3 | Symbols: ATLCBK1	986	597	836	2860	2947	2625	3175	3080	2957	1533	1255	1027
0.000174795	0.00109614	1.70863	AT1G74520.1	AT1G74520.1 | Symbols: ATHVA22A, HVA22A | HVA22 homologue A | chr1:28008109-28009156 REVERSE LENGTH=177	3522	4682	4042	14414	13269	12343	8524	8875	8661	24879	26669	26218
0.00017654	0.00110194	-1.18077	AT3G13930.1;AT1G54220.2;AT1G54220.1	AT3G13930.1 | Symbols: | Dihydrolipoamide acetyltransferase, long form protein | chr3:4596240-4600143 FORWARD LENGTH=539;AT1G54220.2 | Symbols: | Dihydrolipoamide acetyltransferase, long form protein | chr1:20246460-20250208 REVERSE LENGTH=539;AT1G54220.	3024	3483	3275	1477	1386	1452	1862	2384	1998	2306	2642	2126
0.000177861	0.00110504	1.73942	AT4G30210.2;AT4G30210.1	AT4G30210.2 | Symbols: ATR2, AR2 | P450 reductase 2 | chr4:14796900-14800578 FORWARD LENGTH=711;AT4G30210.1 | Symbols: ATR2, AR2 | P450 reductase 2 | chr4:14796900-14800578 FORWARD LENGTH=712	9131	14783	13525	41963	39220	43826	26050	28482	24661	15874	12923	14637
0.000181224	0.00112075	0.551216	AT2G30930.1	AT2G30930.1 | Symbols: | unknown protein; FUNCTIONS IN: molecular_function unknown; INVOLVED IN: biological_process unknown; LOCATED IN: chloroplast, plasma membrane, membrane; EXPRESSED IN: 24 plant structures; EXPRESSED DURING: 14 growth stages; BEST Ar	6573	7405	6913	10219	10231	10162	9166	8328	9268	5791	5709	5786
0.000183406	0.00112904	2.20181	AT4G32150.1;AT2G25340.1;AT5G11150.1;AT5G16000.1	AT4G32150.1 | Symbols: VAMP711, ATVAMP711 | vesicle-associated membrane protein 711 | chr4:15526407-15527651 REVERSE LENGTH=219;AT2G25340.1 | Symbols: ATVAMP712, VAMP712 | vesicle-associated membrane protein 712 | chr2:10792664-10793832 REVERSE LENGTH=219;	1118	2342	1422	7817	7625	7018	5670	5213	5310	2217	1720	2198
0.000183799	0.0011263	4.17617	AT2G18910.1	AT2G18910.1 | Symbols: | hydroxyproline-rich glycoprotein family protein | chr2:8193016-8194131 REVERSE LENGTH=131	0	269	0	1723	1658	1482	736	669	825	286	449	353
0.000187394	0.0011431	1.16228	AT1G64990.2;AT1G64990.1;AT4G27630.1;AT4G27630.2	AT1G64990.2 | Symbols: GTG1 | GPCR-type G protein 1 | chr1:24140183-24145866 REVERSE LENGTH=468;AT1G64990.1 | Symbols: GTG1 | GPCR-type G protein 1 | chr1:24140183-24145866 REVERSE LENGTH=468	12078	11809	9732	24881	26450	23912	18428	17533	17946	13900	13626	15335
0.000189415	0.00115021	0.627479	AT4G23470.3;AT4G23470.1	AT4G23470.3 | Symbols: | PLAC8 family protein | chr4:12249289-12251079 FORWARD LENGTH=233;AT4G23470.1 | Symbols: | PLAC8 family protein | chr4:12249289-12251079 FORWARD LENGTH=255	8354	7502	7961	12201	11927	12666	15732	16065	16279	9641	8920	10098
0.000197007	0.00119091	1.1157	AT1G68370.1	AT1G68370.1 | Symbols: ARG1 | Chaperone DnaJ-domain superfamily protein | chr1:25632046-25634527 REVERSE LENGTH=410	26755	33152	29734	65377	61156	67719	80524	81469	81655	45335	40616	41719
0.000201474	0.00121246	#DIV/0!	AT2G39420.1	AT2G39420.1 | Symbols: | alpha/beta-Hydrolases superfamily protein | chr2:16460442-16462872 FORWARD LENGTH=317	0	0	0	696	670	852	844	828	833	709	725	687
0.000212462	0.00127287	1.95888	AT1G24160.2;AT1G24160.1	AT1G24160.2 | Symbols: | unknown protein; FUNCTIONS IN: molecular_function unknown; INVOLVED IN: biological_process unknown; LOCATED IN: cellular_component unknown; EXPRESSED IN: guard cell; BEST Arabidopsis thaliana protein match is: unknown protein (TAI	1270	934	794	4038	4081	3536	3393	3691	3936	4944	4595	4575
0.000213649	0.00127429	0.671103	AT3G14810.2;AT3G14810.1	AT3G14810.2 | Symbols: MSL5 | mechanosensitive channel of small conductance-like 5 | chr3:4971223-4974216 REVERSE LENGTH=846;AT3G14810.1 | Symbols: MSL5 | mechanosensitive channel of small conductance-like 5 | chr3:4971223-4974216 REVERSE LENGTH=881	23045	23392	24616	39366	37814	35957	30631	31517	29964	35263	32173	31802
0.000215144	0.00127754	1.03029	AT3G01540.1;AT3G01540.4;AT3G01540.3;AT3G01540.2;AT5G14610.2;AT5G14610.1;AT3G06480.1	AT3G01540.1 | Symbols: DRH1, ATDRH1 | DEAD box RNA helicase 1 | chr3:213077-216142 REVERSE LENGTH=618;AT3G01540.4 | Symbols: DRH1, ATDRH1 | DEAD box RNA helicase 1 | chr3:213077-216142 REVERSE LENGTH=619;AT3G01540.3 | Symbols: DRH1, ATDRH1 | DEAD box RNA h	9306	8856	7740	18582	17562	16759	14836	15800	14802	28717	28092	30352
0.000220652	0.00130447	1.21998	AT5G05170.1	AT5G05170.1 | Symbols: CESA3, IXR1, ATCESA3, ATH-B, CEV1 | Cellulose synthase family protein | chr5:1530401-1535090 REVERSE LENGTH=1065	28898	37572	37361	81556	83920	76391	57461	52748	54856	58168	54547	50888
0.000222028	0.00130685	1.68763	AT5G67470.1	AT5G67470.1 | Symbols: ATFH6, FH6 | formin homolog 6 | chr5:26926835-26930212 FORWARD LENGTH=899	423	458	624	1521	1594	1733	1533	1716	1615	591	759	571
0.000222111	0.00130163	1.21204	AT5G59613.2;AT5G59613.1;AT3G46430.1	AT5G59613.2 | Symbols: | unknown protein; FUNCTIONS IN: molecular_function unknown; INVOLVED IN: biological_process unknown; LOCATED IN: mitochondrial respiratory chain complex III; BEST Arabidopsis thaliana protein match is: unknown protein (TAIR:AT3G464	1260	1427	1769	3460	3492	3371	2828	2851	3015	2492	2199	2396
0.000225416	0.00131525	1.8759	AT5G17170.2;AT5G17170.1	AT5G17170.2 | Symbols: ENH1 | rubredoxin family protein | chr5:5649335-5650835 FORWARD LENGTH=224;AT5G17170.1 | Symbols: ENH1 | rubredoxin family protein | chr5:5649335-5650975 FORWARD LENGTH=271	1869	2423	1195	6700	6983	6456	4828	4726	4474	4023	3625	3626
0.000230119	0.00133688	0.603447	AT1G10200.1	AT1G10200.1 | Symbols: WLIM1 | GATA type zinc finger transcription factor family protein | chr1:3346677-3347763 REVERSE LENGTH=190	46339	50489	49844	73784	77187	71874	72013	69765	70591	72932	79496	75840
0.000232773	0.00134647	2.12203	AT3G45600.1;AT5G60220.1	AT3G45600.1 | Symbols: TET3 | tetraspanin3 | chr3:16733973-16735854 REVERSE LENGTH=285;AT5G60220.1 | Symbols: TET4 | tetraspanin4 | chr5:24248957-24250065 FORWARD LENGTH=327	1050	2266	2173	8311	8204	7379	5330	5528	5371	1643	1580	1279
0.000234208	0.00134896	0.423136	AT5G19780.1;AT5G19770.1	AT5G19780.1 | Symbols: TUA5 | tubulin alpha-5 | chr5:6687212-6688926 FORWARD LENGTH=450;AT5G19770.1 | Symbols: TUA3 | tubulin alpha-3 | chr5:6682761-6684474 REVERSE LENGTH=450	90034	97856	93366	126641	127105	123373	118321	128843	124463	114134	110813	121185
0.000236968	0.00135902	0.741596	AT1G75990.1;AT1G20200.1	AT1G75990.1 | Symbols: | PAM domain (PCI/PINT associated module) protein | chr1:28524623-28526718 REVERSE LENGTH=487;AT1G20200.1 | Symbols: EMB2719, HAP15 | PAM domain (PCI/PINT associated module) protein | chr1:7001409-7004154 REVERSE LENGTH=488	1229	1212	1416	2190	2111	2148	2153	2438	1983	2319	2201	2687
0.000241146	0.0013771	1.90148	AT1G25570.1	AT1G25570.1 | Symbols: | Di-glucose binding protein with Leucine-rich repeat domain | chr1:8992183-8995430 REVERSE LENGTH=628	756	613	1229	3318	3192	3196	2534	2378	2042	1267	1073	1356
0.000244067	0.00138787	1.31134	AT5G50000.1;AT4G14780.1;AT4G23240.1	AT5G50000.1 | Symbols: | Protein kinase superfamily protein | chr5:20342838-20345033 REVERSE LENGTH=385	25933	33502	32843	80026	78071	70911	60298	57608	60943	32893	31342	30173
0.000244726	0.00138575	0.936152	AT4G17140.1;AT4G17140.2;AT4G17140.3	AT4G17140.1 | Symbols: | pleckstrin homology (PH) domain-containing protein | chr4:9613617-9636618 REVERSE LENGTH=4216;AT4G17140.2 | Symbols: | pleckstrin homology (PH) domain-containing protein | chr4:9613617-9636618 REVERSE LENGTH=4218;AT4G17140.3 | Sy	16099	19582	20208	36340	35937	34662	40977	35734	38024	29929	30857	31172
0.00024585	0.00138626	-1.10158	AT5G63140.1	AT5G63140.1 | Symbols: ATPAP29, PAP29 | purple acid phosphatase 29 | chr5:25328237-25329616 FORWARD LENGTH=389	9531	9236	9812	5117	3817	4384	6684	6548	5549	5920	6228	6298
0.000253297	0.00142228	#DIV/0!	AT2G02860.1;AT2G02860.2	AT2G02860.1 | Symbols: SUT2, ATSUC3, SUC3, ATSUT2 | sucrose transporter 2 | chr2:828546-832296 REVERSE LENGTH=594;AT2G02860.2 | Symbols: SUT2, ATSUC3, SUC3 | sucrose transporter 2 | chr2:828546-831276 REVERSE LENGTH=464	0	0	0	125	165	156	0	124	0	0	72	0
0.000254572	0.00142348	2.12761	AT5G45420.1	AT5G45420.1 | Symbols: | Duplicated homeodomain-like superfamily protein | chr5:18405668-18406597 REVERSE LENGTH=309	2407	3944	4954	17372	16996	15034	8872	8651	8455	10242	10255	7431
0.000256109	0.00142613	1.7146	AT1G19370.1	AT1G19370.1 | Symbols: | unknown protein; LOCATED IN: endoplasmic reticulum; EXPRESSED IN: 22 plant structures; EXPRESSED DURING: 13 growth stages; BEST Arabidopsis thaliana protein match is: unknown protein (TAIR:AT1G75140.1); Has 45 Blast hits to 43 pro	4375	6947	5877	19113	19969	17366	9402	9982	9920	14769	14752	17400
0.000256602	0.00142297	0.905065	AT1G12410.1	AT1G12410.1 | Symbols: CLPR2, NCLPP2, CLP2 | CLP protease proteolytic subunit 2 | chr1:4223099-4224954 FORWARD LENGTH=279	17803	22544	20287	38706	37168	37671	35109	33989	33033	29175	26167	25715
0.000257192	0.00142038	0.667408	AT5G47210.3;AT5G47210.1;AT5G47210.2	AT5G47210.3 | Symbols: | Hyaluronan / mRNA binding family | chr5:19169388-19171012 REVERSE LENGTH=301;AT5G47210.1 | Symbols: | Hyaluronan / mRNA binding family | chr5:19169222-19171012 REVERSE LENGTH=357;AT5G47210.2 | Symbols: | Hyaluronan / mRNA bindin	1981	2287	2250	3381	3521	3450	3415	3488	3148	3301	2934	3392
0.000270667	0.00148867	0.377234	AT1G09690.1;AT1G09590.1	AT1G09690.1 | Symbols: | Translation protein SH3-like family protein | chr1:3136407-3137430 REVERSE LENGTH=164;AT1G09590.1 | Symbols: | Translation protein SH3-like family protein | chr1:3106549-3107606 FORWARD LENGTH=164	30531	29438	31716	39115	40396	39574	43213	42675	41107	45445	44095	45251
0.00027227	0.00149137	0.676781	AT2G23980.1	AT2G23980.1 | Symbols: ATCNGC6, CNGC6 | cyclic nucleotide-gated channel 6 | chr2:10201276-10204011 REVERSE LENGTH=747	14334	15450	13262	22874	23539	22399	22528	23187	22420	17899	16129	18272
0.000273991	0.0014947	0.748416	AT3G57220.1;AT2G41490.1	AT3G57220.1 | Symbols: | Glycosyl transferase family 4 protein | chr3:21174516-21176904 FORWARD LENGTH=426;AT2G41490.1 | Symbols: GPT | UDP-glcnac-adolichol phosphate glcnac-1-p-transferase | chr2:17301762-17304030 FORWARD LENGTH=431	17257	15492	17899	29447	28364	27275	21030	21069	19450	26079	22842	24265
0.000276459	0.00150206	0.810813	AT2G38540.1	AT2G38540.1 | Symbols: LP1, LTP1, ATLTP1 | lipid transfer protein 1 | chr2:16130418-16130893 FORWARD LENGTH=118	5522	6575	6536	10569	11203	10914	9888	9789	9560	9109	9159	9251
0.000283347	0.00153327	0.867705	AT2G20630.1;AT2G20630.2	AT2G20630.1 | Symbols: PIA1 | PP2C induced by AVRRPM1 | chr2:8897826-8899648 REVERSE LENGTH=279;AT2G20630.2 | Symbols: PIA1 | PP2C induced by AVRRPM1 | chr2:8897335-8899648 REVERSE LENGTH=290	8148	9834	9323	16356	17362	16107	16238	17116	15168	15165	15157	15983
0.000283406	0.00152743	0.650828	AT1G59610.1	AT1G59610.1 | Symbols: ADL3, CF1, DRP2B, DL3 | dynamin-like 3 | chr1:21893413-21900780 FORWARD LENGTH=920	86652	94340	91610	139558	138377	150069	162678	169314	174472	288173	310956	299673
0.000283566	0.00152218	-0.463131	AT1G55490.2;AT1G55490.1;AT3G13470.1;AT5G56500.2;AT5G56500.1;AT1G26230.2;AT1G26230.1	AT1G55490.2 | Symbols: CPN60B, LEN1 | chaperonin 60 beta | chr1:20715717-20718673 REVERSE LENGTH=600;AT1G55490.1 | Symbols: CPN60B, LEN1 | chaperonin 60 beta | chr1:20715717-20718673 REVERSE LENGTH=600;AT3G13470.1 | Symbols: | TCP-1/cpn60 chaperonin famil	27296	29355	28680	21110	20271	20519	22250	23613	22996	18631	18065	19526
0.000283837	0.00151757	-1.02045	AT1G09340.1	AT1G09340.1 | Symbols: CRB, CSP41B, HIP1.3 | chloroplast RNA binding | chr1:3015473-3018035 FORWARD LENGTH=378	29986	29702	26361	13553	14813	14053	17079	19477	16396	22420	22555	23931
0.00028481	0.00151673	0.79746	AT1G03630.2;AT1G03630.1	AT1G03630.2 | Symbols: POR C, PORC | protochlorophyllide oxidoreductase C | chr1:907699-909245 FORWARD LENGTH=399;AT1G03630.1 | Symbols: POR C, PORC | protochlorophyllide oxidoreductase C | chr1:907699-909245 FORWARD LENGTH=401	8236	10103	9730	16470	16161	16154	14186	15214	13830	11312	11175	12272
0.000297276	0.00157685	0.397057	AT4G33220.1;AT3G43270.1	AT4G33220.1 | Symbols: PME44, ATPME44 | pectin methylesterase 44 | chr4:16022506-16026130 FORWARD LENGTH=525;AT3G43270.1 | Symbols: | Plant invertase/pectin methylesterase inhibitor superfamily | chr3:15222402-15225124 REVERSE LENGTH=527	9144	8946	9563	11811	12231	12372	15299	13984	14764	13964	15725	13400
0.000299983	0.00158495	-0.355769	AT5G18380.2;AT5G18380.1;AT2G09990.1;AT5G18380.3;AT3G04230.1	AT5G18380.2 | Symbols: | Ribosomal protein S5 domain 2-like superfamily protein | chr5:6090128-6090693 REVERSE LENGTH=144;AT5G18380.1 | Symbols: | Ribosomal protein S5 domain 2-like superfamily protein | chr5:6090253-6090693 REVERSE LENGTH=146;AT2G09990.	40767	42724	41498	31521	33207	32945	38445	38328	38444	35966	35061	37021
0.000304307	0.00160149	-2.2204	AT1G79950.1	AT1G79950.1 | Symbols: | RAD3-like DNA-binding helicase protein | chr1:30073580-30079537 FORWARD LENGTH=1040	21149	16768	18961	3819	4280	4106	6629	6692	6469	4474	5528	5026
0.000306509	0.00160678	0.553707	AT3G14420.4;AT3G14420.5;AT3G14420.6;AT3G14420.2;AT3G14420.1;AT3G14420.3;AT4G18360.2;AT4G18360.1	AT3G14420.4 | Symbols: | Aldolase-type TIM barrel family protein | chr3:4821861-4823899 FORWARD LENGTH=348;AT3G14420.5 | Symbols: | Aldolase-type TIM barrel family protein | chr3:4821829-4823899 FORWARD LENGTH=360;AT3G14420.6 | Symbols: | Aldolase-type	36212	40598	36108	55749	55235	54763	49558	55168	51727	51881	44991	49228
0.000316113	0.00165067	0.926603	AT5G23670.2;AT5G23670.1	AT5G23670.2 | Symbols: LCB2 | long chain base2 | chr5:7981889-7985037 FORWARD LENGTH=489;AT5G23670.1 | Symbols: LCB2 | long chain base2 | chr5:7981889-7985037 FORWARD LENGTH=489	4585	5198	5942	9907	10174	9809	8856	6872	8099	7957	4199	4904
0.000317015	0.00164897	0.87318	AT2G01250.1;AT2G01250.2	AT2G01250.1 | Symbols: | Ribosomal protein L30/L7 family protein | chr2:132943-134264 REVERSE LENGTH=242;AT2G01250.2 | Symbols: | Ribosomal protein L30/L7 family protein | chr2:133038-134264 REVERSE LENGTH=184	23309	23497	24844	44832	45894	40515	43354	41305	43015	33468	32642	29590
0.000317395	0.00164457	0.839127	AT3G08510.3;AT3G08510.2;AT3G08510.1;AT3G55940.1	AT3G08510.3 | Symbols: | phospholipase C 2 | chr3:2582626-2585556 REVERSE LENGTH=552;AT3G08510.2 | Symbols: ATPLC2, PLC2 | phospholipase C 2 | chr3:2582626-2585556 REVERSE LENGTH=581;AT3G08510.1 | Symbols: ATPLC2, PLC2 | phospholipase C 2 | chr3:2582626-2	11267	13116	12109	22711	22011	20561	21501	20777	22025	14290	14180	14417
0.000318015	0.00164145	1.92866	AT5G53470.1;AT4G27780.1	AT5G53470.1 | Symbols: ACBP1, ACBP | acyl-CoA binding protein 1 | chr5:21710497-21712391 FORWARD LENGTH=338;AT4G27780.1 | Symbols: ACBP2 | acyl-CoA binding protein 2 | chr4:13847774-13849629 FORWARD LENGTH=354	8792	15831	13538	52789	47417	45073	28448	20559	26264	27376	20680	19825
0.00032404	0.00166614	1.17517	AT5G21990.1	AT5G21990.1 | Symbols: TPR7 | Tetratricopeptide repeat (TPR)-like superfamily protein | chr5:7273395-7276318 FORWARD LENGTH=554	99937	115830	112928	269208	235189	237861	185924	186345	191496	305116	308226	306813
0.000326147	0.00167057	0.514063	AT1G17840.1	AT1G17840.1 | Symbols: WBC11, ABCG11, DSO, COF1, ATWBC11 | white-brown complex homolog protein 11 | chr1:6142870-6145894 FORWARD LENGTH=703	9540	8988	9185	13702	12652	13222	11148	13045	12225	12070	11540	11857
0.000331184	0.00168992	2.83546	AT1G56190.2;AT1G56190.1	AT1G56190.2 | Symbols: | Phosphoglycerate kinase family protein | chr1:21028622-21030454 FORWARD LENGTH=405;AT1G56190.1 | Symbols: | Phosphoglycerate kinase family protein | chr1:21028403-21030454 FORWARD LENGTH=478	0	359	498	2108	2030	1979	1455	1338	1322	710	632	737
0.000336771	0.00171192	-1.61988	AT5G66570.1;AT3G50820.1	AT5G66570.1 | Symbols: PSBO-1, OEE1, OEE33, OE33, PSBO1, MSP-1 | PS II oxygen-evolving complex 1 | chr5:26568744-26570124 FORWARD LENGTH=332;AT3G50820.1 | Symbols: PSBO2, PSBO-2, OEC33 | photosystem II subunit O-2 | chr3:18891008-18892311 REVERSE LENGTH=33	9049	9432	10416	3824	2444	3134	3943	3935	3939	3729	1307	3662
0.000340173	0.00172269	0.695036	AT1G43890.3;AT1G43890.2;AT1G43890.1;AT5G03530.1	AT1G43890.3 | Symbols: ATRAB18, ATRABC1, RAB18-1, RABC1, ATRAB-C1, RAB18 | RAB GTPASE HOMOLOG B18 | chr1:16646934-16648395 FORWARD LENGTH=212;AT1G43890.2 | Symbols: ATRAB18, ATRABC1, RAB18-1, RABC1, ATRAB-C1, RAB18 | RAB GTPASE HOMOLOG B18 | chr1:16646934-	2690	2718	3131	4492	4637	4695	4513	5355	4699	3520	3264	3411
0.000343488	0.00173294	1.79364	AT1G13930.3;AT1G13930.2;AT1G13930.1	AT1G13930.3 | Symbols: | Involved in response to salt stress. Knockout mutants are hypersensitive to salt stress. | chr1:4761091-4761558 FORWARD LENGTH=155;AT1G13930.2 | Symbols: | Involved in response to salt stress. Knockout mutants are hypersensitiv	4784	7487	6138	21908	19166	22748	12933	14136	14891	61148	63931	64511
0.000351021	0.00176431	#DIV/0!	AT1G68410.2;AT1G68410.1	AT1G68410.2 | Symbols: | Protein phosphatase 2C family protein | chr1:25650262-25652255 REVERSE LENGTH=436;AT1G68410.1 | Symbols: | Protein phosphatase 2C family protein | chr1:25650262-25652255 REVERSE LENGTH=436	0	0	0	294	359	401	352	344	524	156	211	417
0.000360047	0.00180292	1.66957	AT4G00170.1	AT4G00170.1 | Symbols: | Plant VAMP (vesicle-associated membrane protein) family protein | chr4:70732-72085 REVERSE LENGTH=239	258	172	304	796	815	724	768	740	889	914	917	1287
0.00036039	0.00179793	0.629383	AT5G35410.1	AT5G35410.1 | Symbols: SOS2, SNRK3.11, CIPK24, ATSOS2 | Protein kinase superfamily protein | chr5:13634933-13638062 FORWARD LENGTH=446	19677	20751	19226	30342	32410	29527	33352	34011	34292	51757	54516	52466
0.00036342	0.00180633	-2.54094	AT5G35360.1;AT5G35360.3;AT5G35360.2	AT5G35360.1 | Symbols: CAC2 | acetyl Co-enzyme a carboxylase biotin carboxylase subunit | chr5:13584300-13588268 FORWARD LENGTH=537;AT5G35360.3 | Symbols: CAC2 | acetyl Co-enzyme a carboxylase biotin carboxylase subunit | chr5:13584300-13588163 FORWARD LEN	307278	279371	237660	45843	44410	51389	91406	101628	98676	62101	60864	62497
0.000369403	0.0018293	0.891527	AT3G55320.1;AT2G39480.1	AT3G55320.1 | Symbols: PGP20 | P-glycoprotein 20 | chr3:20507391-20513393 REVERSE LENGTH=1408;AT2G39480.1 | Symbols: PGP6 | P-glycoprotein 6 | chr2:16478249-16484827 REVERSE LENGTH=1407	9380	8613	8943	17732	16759	15479	17674	16912	17801	11785	11510	12648
0.000372642	0.00183855	0.903577	AT1G68530.1;AT1G68530.2;AT4G34510.1	AT1G68530.1 | Symbols: CUT1, POP1, CER6, G2, KCS6 | 3-ketoacyl-CoA synthase 6 | chr1:25712881-25714733 REVERSE LENGTH=497	26917	30050	34006	55936	59082	55165	50894	47381	47567	78966	80535	78792
0.000373168	0.0018344	0.871283	AT1G11350.1	AT1G11350.1 | Symbols: CBRLK1, SD1-13, RKS2 | S-domain-1 13 | chr1:3817725-3820752 REVERSE LENGTH=830	30934	30872	27005	51112	54050	57299	30937	29853	30635	16977	17383	16681
0.000375181	0.00183757	2.0709	AT1G67490.2;AT1G67490.1	AT1G67490.2 | Symbols: GCS1, KNF | glucosidase 1 | chr1:25280633-25286581 REVERSE LENGTH=768;AT1G67490.1 | Symbols: GCS1, KNF | glucosidase 1 | chr1:25280633-25286581 REVERSE LENGTH=852	3025	4830	5561	18830	20582	16955	9823	9366	8406	13007	11342	9492
0.000385362	0.00188057	1.08172	AT1G79830.3;AT1G79830.2;AT1G79830.1;AT1G79830.4	AT1G79830.3 | Symbols: GC5 | golgin candidate 5 | chr1:30028110-30033508 REVERSE LENGTH=956;AT1G79830.2 | Symbols: GC5 | golgin candidate 5 | chr1:30028110-30033508 REVERSE LENGTH=956;AT1G79830.1 | Symbols: GC5 | golgin candidate 5 | chr1:30028110-30033508	3578	4232	3841	8875	8078	7707	6951	6903	6571	5633	5353	6545
0.000385425	0.00187406	0.424411	AT5G55610.2;AT5G55610.1	AT5G55610.2 | Symbols: | unknown protein; LOCATED IN: mitochondrion, plastid, membrane; EXPRESSED IN: 25 plant structures; EXPRESSED DURING: 13 growth stages; Has 35333 Blast hits to 34131 proteins in 2444 species: Archae - 798; Bacteria - 22429; Metazoa	37652	37595	35099	48720	50898	48469	45130	44627	45568	45911	41865	40057
0.000385586	0.00186808	2.83226	AT2G20890.1	AT2G20890.1 | Symbols: PSB29, THF1 | photosystem II reaction center PSB29 protein | chr2:8987783-8989185 FORWARD LENGTH=300	254	0	312	1428	1311	1292	1069	1199	1252	1156	1261	1272
0.000398854	0.00192541	0.606606	AT2G45470.1;AT3G60900.1	AT2G45470.1 | Symbols: FLA8, AGP8 | FASCICLIN-like arabinogalactan protein 8 | chr2:18742797-18744059 REVERSE LENGTH=420	8179	8972	9158	13193	13922	12945	12668	12662	12879	13083	12468	12789
0.000401766	0.00193251	-1.35487	AT2G47410.2;AT2G47410.1	AT2G47410.2 | Symbols: | WD40/YVTN repeat-like-containing domain;Bromodomain | chr2:19449133-19456991 FORWARD LENGTH=1519;AT2G47410.1 | Symbols: | WD40/YVTN repeat-like-containing domain;Bromodomain | chr2:19449133-19456991 FORWARD LENGTH=1520	103784	107997	89508	40035	39137	38623	48034	45233	50367	51031	55135	49966
0.000406676	0.00194914	1.32447	AT2G21160.2;AT2G21160.1	AT2G21160.2 | Symbols: | Translocon-associated protein (TRAP), alpha subunit | chr2:9068428-9070310 FORWARD LENGTH=188;AT2G21160.1 | Symbols: | Translocon-associated protein (TRAP), alpha subunit | chr2:9068428-9070207 FORWARD LENGTH=258	11690	15758	17533	39842	36313	36496	28939	27864	28852	25026	26926	26585
0.00040725	0.00194495	1.15731	AT4G37000.1	AT4G37000.1 | Symbols: ACD2, ATRCCR | accelerated cell death 2 (ACD2) | chr4:17442627-17443762 FORWARD LENGTH=319	1413	1354	1165	2704	2918	3148	2762	2930	2741	1631	1740	1758
0.000407874	0.00194102	-0.92626	AT2G42010.1	AT2G42010.1 | Symbols: PLDBETA1, PLDBETA | phospholipase D beta 1 | chr2:17533018-17537990 REVERSE LENGTH=1083	17895	18496	19557	8781	11021	9639	12868	11618	13032	14062	14117	13043
0.000410468	0.00194646	1.04166	AT2G15860.1;AT2G15860.2	AT2G15860.1 | Symbols: | unknown protein; FUNCTIONS IN: molecular_function unknown; INVOLVED IN: biological_process unknown; LOCATED IN: cellular_component unknown; EXPRESSED IN: 24 plant structures; EXPRESSED DURING: 13 growth stages; Has 30201 Blast hit	8046	7387	5783	14457	14869	14349	13233	16366	14145	25762	26896	26774
0.000413499	0.00195393	0.843269	AT5G13710.2;AT5G13710.1	AT5G13710.2 | Symbols: SMT1, CPH | sterol methyltransferase 1 | chr5:4424048-4426866 REVERSE LENGTH=336;AT5G13710.1 | Symbols: SMT1, CPH | sterol methyltransferase 1 | chr5:4424048-4426866 REVERSE LENGTH=336	85191	107083	105178	178611	180891	174160	148402	152300	154595	184180	189457	193473
0.000415141	0.00195481	0.723461	AT5G58070.1	AT5G58070.1 | Symbols: ATTIL, TIL | temperature-induced lipocalin | chr5:23500512-23501156 REVERSE LENGTH=186	5942	5343	5137	8694	9460	8961	8447	8912	7744	6686	6832	6736
0.000419299	0.00196748	0.878579	AT5G23060.1	AT5G23060.1 | Symbols: CaS | calcium sensing receptor | chr5:7736760-7738412 REVERSE LENGTH=387	15092	19448	16384	30678	31574	31375	27740	27842	28081	21225	22682	22495
0.000425752	0.0019908	1.32638	AT3G14415.1;AT3G14415.3;AT3G14415.2	AT3G14415.1 | Symbols: | Aldolase-type TIM barrel family protein | chr3:4818667-4820748 FORWARD LENGTH=367;AT3G14415.3 | Symbols: | Aldolase-type TIM barrel family protein | chr3:4818667-4820748 FORWARD LENGTH=367;AT3G14415.2 | Symbols: | Aldolase-type	4465	7219	6371	15483	15089	14705	12581	13235	12275	8465	9030	9441
0.000431934	0.00201269	0.940721	AT4G21450.1;AT4G21450.3;AT4G21450.2;AT5G54110.1	AT4G21450.1 | Symbols: | PapD-like superfamily protein | chr4:11426136-11428125 FORWARD LENGTH=295;AT4G21450.3 | Symbols: | PapD-like superfamily protein | chr4:11426136-11428125 FORWARD LENGTH=314;AT4G21450.2 | Symbols: | PapD-like superfamily protein	2482	3029	2376	5197	5086	4856	5983	5980	6124	2427	2598	2599
0.000432882	0.00201013	-1.75972	AT2G28900.1	AT2G28900.1 | Symbols: OEP16, ATOEP16-L, ATOEP16-1, OEP16-1 | outer plastid envelope protein 16-1 | chr2:12414423-12415459 REVERSE LENGTH=148	8277	6635	7756	2009	2294	2391	2933	2314	2751	2538	2263	1716
0.00043463	0.00201129	#DIV/0!	AT1G49710.1	AT1G49710.1 | Symbols: FUT12, ATFUT12, FUCTB, FUCT2 | fucosyltransferase 12 | chr1:18391622-18393769 REVERSE LENGTH=513	0	0	0	258	234	319	165	0	128	64	179	137
0.000441207	0.00203471	0.537855	AT5G48810.1	AT5G48810.1 | Symbols: ATB5-B, B5 #3, ATCB5-D, CB5-D | cytochrome B5 isoform D | chr5:19789249-19790180 REVERSE LENGTH=140	50583	47808	44985	69484	71458	67213	57051	54232	54174	52483	54758	53972
0.000445345	0.00204676	0.295812	ATCG00480.1;AT5G08690.1;AT5G08670.1;AT5G08680.1	ATCG00480.1 | Symbols: ATPB, PB | ATP synthase subunit beta | chrC:52660-54156 REVERSE LENGTH=498	136420	139911	135594	173769	166543	165357	205720	186911	200623	144337	160445	145575
0.000448397	0.00205375	0.672006	AT5G12370.3;AT5G12370.2;AT5G12370.1	AT5G12370.3 | Symbols: SEC10 | exocyst complex component sec10 | chr5:4003002-4008445 REVERSE LENGTH=820;AT5G12370.2 | Symbols: SEC10 | exocyst complex component sec10 | chr5:4003002-4008445 REVERSE LENGTH=825;AT5G12370.1 | Symbols: SEC10 | exocyst complex	11669	12563	13994	19868	20421	20616	18729	20358	19129	27979	27945	27835
0.000450564	0.00205666	0.488435	AT1G27770.1;AT1G27770.2;AT2G22950.1	AT1G27770.1 | Symbols: ACA1, PEA1 | autoinhibited Ca2+-ATPase 1 | chr1:9671912-9676010 REVERSE LENGTH=1020;AT1G27770.2 | Symbols: ACA1, PEA1 | autoinhibited Ca2+-ATPase 1 | chr1:9671912-9676010 REVERSE LENGTH=946	81404	86780	85009	112989	122320	119901	160058	151168	160618	106278	109866	101016
0.000451858	0.00205557	0.768093	AT1G66950.1	AT1G66950.1 | Symbols: PDR11, ATPDR11 | pleiotropic drug resistance 11 | chr1:24978239-24984461 FORWARD LENGTH=1454	8693	10469	9045	15570	16608	15859	25241	26523	23488	11037	10424	11358
0.000453848	0.00205765	1.11058	AT1G33230.1	AT1G33230.1 | Symbols: | TMPIT-like protein | chr1:12046844-12049794 FORWARD LENGTH=347	28527	37783	38580	76901	78177	71413	29247	30084	28243	34295	30518	29536
0.00045499	0.00205588	0.799014	AT1G79850.1	AT1G79850.1 | Symbols: RPS17, CS17, PRPS17 | ribosomal protein S17 | chr1:30041473-30041922 REVERSE LENGTH=149	31784	36650	39091	61306	64950	60828	70034	68715	71442	49352	54442	52155
0.000459367	0.00206869	1.01448	AT3G59110.1;AT2G42960.1	AT3G59110.1 | Symbols: | Protein kinase superfamily protein | chr3:21855673-21857847 FORWARD LENGTH=512	7102	7609	7600	14457	14198	16417	13957	13203	13077	9924	9594	8263
0.000460912	0.00206871	0.651763	AT5G42990.1;AT1G75440.1	AT5G42990.1 | Symbols: UBC18 | ubiquitin-conjugating enzyme 18 | chr5:17244206-17245904 REVERSE LENGTH=161;AT1G75440.1 | Symbols: UBC16 | ubiquitin-conjugating enzyme 16 | chr1:28313623-28314960 FORWARD LENGTH=161	27776	31530	31104	46845	49498	45699	49543	42070	47733	47278	47405	43425
0.000461849	0.00206601	0.892424	AT1G17620.1	AT1G17620.1 | Symbols: | Late embryogenesis abundant (LEA) hydroxyproline-rich glycoprotein family | chr1:6062313-6063107 FORWARD LENGTH=264	6921	7767	8818	14352	15179	14103	21192	20063	22322	6384	6049	5619
0.000468453	0.00208859	0.814968	AT1G13080.2;AT1G13080.1	AT1G13080.2 | Symbols: CYP71B2 | cytochrome P450, family 71, subfamily B, polypeptide 2 | chr1:4459493-4460807 FORWARD LENGTH=384;AT1G13080.1 | Symbols: CYP71B2 | cytochrome P450, family 71, subfamily B, polypeptide 2 | chr1:4459212-4460807 FORWARD LENGTH=	2276	2541	2095	4005	4255	3900	3839	3324	3888	4410	4621	4719
0.000470345	0.00209008	1.11984	AT3G13870.2;AT3G13870.1;AT1G72960.1	AT3G13870.2 | Symbols: RHD3 | Root hair defective 3 GTP-binding protein (RHD3) | chr3:4565762-4570261 REVERSE LENGTH=738;AT3G13870.1 | Symbols: RHD3 | Root hair defective 3 GTP-binding protein (RHD3) | chr3:4565762-4571109 REVERSE LENGTH=802	4836	5633	6716	12019	13119	12209	12021	11773	12185	12039	13558	13020
0.00047974	0.00212479	0.699697	AT3G01290.1	AT3G01290.1 | Symbols: | SPFH/Band 7/PHB domain-containing membrane-associated protein family | chr3:88252-89356 REVERSE LENGTH=285	46679	50728	49729	77544	84970	76459	168888	129710	168459	53712	52383	45783
0.00048053	0.00212129	1.58538	AT1G27310.1	AT1G27310.1 | Symbols: NTF2A | nuclear transport factor 2A | chr1:9484615-9485790 REVERSE LENGTH=122	320	467	363	1105	1078	1268	1326	1060	1258	1324	1405	1350
0.000483485	0.00212733	1.50472	AT5G08660.1	AT5G08660.1 | Symbols: | Protein of unknown function (DUF668) | chr5:2814526-2817845 FORWARD LENGTH=649	5792	9865	9783	24468	24956	22767	22426	20535	22520	7197	7160	6820
0.000485634	0.00212981	1.14683	AT3G07410.1	AT3G07410.1 | Symbols: AtRABA5b, RABA5b | RAB GTPase homolog A5B | chr3:2372485-2373482 REVERSE LENGTH=217	32269	36374	45052	83093	88306	80352	55243	55954	55349	80497	81232	81201
0.000487148	0.00212949	1.09725	AT3G25070.1	AT3G25070.1 | Symbols: RIN4 | RPM1 interacting protein 4 | chr3:9132458-9133747 FORWARD LENGTH=211	48093	55946	45027	103399	100601	114922	102469	91041	103486	38465	35333	37851
0.000501532	0.00218525	0.498185	AT5G23120.1	AT5G23120.1 | Symbols: HCF136 | photosystem II stability/assembly factor, chloroplast (HCF136) | chr5:7778154-7780463 FORWARD LENGTH=403	9665	10826	10035	14407	14736	13973	12106	12276	12725	10906	11502	12005
0.000502784	0.00218361	0.811016	AT1G49970.1	AT1G49970.1 | Symbols: CLPR1, NCLPP5, SVR2 | CLP protease proteolytic subunit 1 | chr1:18501936-18504462 REVERSE LENGTH=387	9320	11364	9224	17357	17915	17200	17443	16074	17228	13640	14826	12451
0.000510488	0.00220992	1.65751	AT5G55850.3	AT5G55850.3 | Symbols: NOI | RPM1-interacting protein 4 (RIN4) family protein | chr5:22603617-22604850 FORWARD LENGTH=95	1230	1299	2215	4962	5171	4833	4934	4471	3893	708	894	538
0.000518555	0.00223762	1.13421	AT1G19835.2;AT1G19835.1	AT1G19835.2 | Symbols: | Plant protein of unknown function (DUF869) | chr1:6856212-6859513 REVERSE LENGTH=982;AT1G19835.1 | Symbols: | Plant protein of unknown function (DUF869) | chr1:6856212-6859513 REVERSE LENGTH=982	22036	31965	27743	62302	59573	57552	54983	55936	52828	32466	32261	31629
0.000520725	0.00223979	0.528363	AT1G72160.1	AT1G72160.1 | Symbols: | Sec14p-like phosphatidylinositol transfer family protein | chr1:27153823-27155609 REVERSE LENGTH=490	25847	26912	25185	36685	39474	36259	46620	44431	46317	24383	26190	24530
0.000523742	0.00224557	1.08053	AT1G60490.1	AT1G60490.1 | Symbols: ATVPS34, VPS34, PI3K | vacuolar protein sorting 34 | chr1:22285792-22290190 REVERSE LENGTH=814	5489	7007	6003	13048	13915	12159	14164	14626	15273	21841	24833	22673
0.00052894	0.00226063	1.04502	AT5G09960.1	AT5G09960.1 | Symbols: | FUNCTIONS IN: molecular_function unknown; INVOLVED IN: biological_process unknown; LOCATED IN: plasma membrane; EXPRESSED IN: 22 plant structures; EXPRESSED DURING: 13 growth stages; CONTAINS InterPro DOMAIN/s: RPM1-interacting pr	3971	4551	3592	8948	8159	7889	5993	6605	6171	7342	8556	8251
0.000529112	0.00225419	1.07607	ATCG00540.1	ATCG00540.1 | Symbols: PETA | photosynthetic electron transfer A | chrC:61657-62619 FORWARD LENGTH=320	9578	11713	8558	22094	20505	20331	16854	18699	15408	14417	9493	13583
0.00052947	0.00224857	0.729884	AT5G67510.1	AT5G67510.1 | Symbols: | Translation protein SH3-like family protein | chr5:26937970-26938410 REVERSE LENGTH=146	20044	21210	21406	35067	32231	36624	32551	32092	31531	28858	24135	25210
0.000532012	0.00225224	1.37169	AT1G78870.3;AT1G16890.1;AT1G78870.2;AT1G16890.2;AT1G78870.1;AT1G16890.3	AT1G78870.3 | Symbols: UBC35, UBC13A | ubiquitin-conjugating enzyme 35 | chr1:29650589-29651858 FORWARD LENGTH=112;AT1G16890.1 | Symbols: UBC36, UBC13B | ubiquitin-conjugating enzyme 36 | chr1:5776550-5777903 REVERSE LENGTH=120;AT1G78870.2 | Symbols: UBC35	2714	3327	2114	7444	6607	7052	6366	7424	5865	10184	8751	9036
0.000537922	0.0022701	0.987051	AT3G25585.4;AT3G25585.2;AT3G25585.1;AT1G13560.1	AT3G25585.4 | Symbols: AAPT2, ATAAPT2 | aminoalcoholphosphotransferase | chr3:9295856-9298271 FORWARD LENGTH=389;AT3G25585.2 | Symbols: AAPT2, ATAAPT2 | aminoalcoholphosphotransferase | chr3:9295856-9298271 FORWARD LENGTH=389;AT3G25585.1 | Symbols: AAPT2,	11722	14243	10406	23569	23818	24705	25385	27134	25920	22127	22300	24755
0.000542112	0.00228061	#DIV/0!	AT3G09200.2;AT2G40010.1;AT3G09200.1;AT3G11250.1	AT3G09200.2 | Symbols: | Ribosomal protein L10 family protein | chr3:2823364-2825020 REVERSE LENGTH=287;AT2G40010.1 | Symbols: | Ribosomal protein L10 family protein | chr2:16708578-16710448 REVERSE LENGTH=317;AT3G09200.1 | Symbols: | Ribosomal protein	0	0	0	262	227	185	249	193	136	202	157	188
0.000545318	0.00228693	1.32851	AT4G24520.2;AT4G24520.1	AT4G24520.2 | Symbols: ATR1 | P450 reductase 1 | chr4:12663065-12667066 REVERSE LENGTH=688;AT4G24520.1 | Symbols: ATR1, AR1 | P450 reductase 1 | chr4:12663065-12667066 REVERSE LENGTH=692	3705	4328	4909	9784	11616	11103	10183	9845	9695	6312	6690	6212
0.000545803	0.00228183	1.0094	AT4G39330.2;AT4G39330.1	AT4G39330.2 | Symbols: ATCAD9, CAD9 | cinnamyl alcohol dehydrogenase 9 | chr4:18291268-18292740 FORWARD LENGTH=311;AT4G39330.1 | Symbols: ATCAD9, CAD9 | cinnamyl alcohol dehydrogenase 9 | chr4:18291268-18292772 FORWARD LENGTH=360	6195	8177	7125	13634	15144	14497	17579	16637	16437	10203	10351	11327
0.000547379	0.00228131	0.828298	AT3G46290.1;AT5G15730.1;AT5G15730.2;AT2G39360.1;AT5G59700.1;AT2G23200.1;AT2G21480.1;AT4G39110.1	AT3G46290.1 | Symbols: HERK1 | hercules receptor kinase 1 | chr3:17013009-17015501 FORWARD LENGTH=830	6614	8402	8294	14092	13712	13585	13833	13432	13174	7173	7839	7768
0.000548756	0.00227997	2.31011	AT1G05090.1;AT4G20720.1	AT1G05090.1 | Symbols: | dentin sialophosphoprotein-related | chr1:1463202-1465622 FORWARD LENGTH=706;AT4G20720.1 | Symbols: | dentin sialophosphoprotein-related | chr4:11105409-11107841 FORWARD LENGTH=729	283	761	304	2168	2393	2124	1740	1824	2068	3884	3530	3199
0.000553811	0.00229387	0.933441	AT4G04720.1	AT4G04720.1 | Symbols: CPK21 | calcium-dependent protein kinase 21 | chr4:2394817-2397631 REVERSE LENGTH=531	4694	5722	4921	10446	9365	9480	13180	12675	11876	4418	5635	5688
0.000557121	0.00230048	-0.928179	ATCG01020.1	ATCG01020.1 | Symbols: RPL32 | ribosomal protein L32 | chrC:113449-113607 FORWARD LENGTH=52	81240	84990	93710	45368	48704	42532	60492	45997	57133	49800	51802	44457
0.000557877	0.00229654	0.677396	AT5G63840.1	AT5G63840.1 | Symbols: RSW3, PSL5 | Glycosyl hydrolases family 31 protein | chr5:25545056-25548922 FORWARD LENGTH=921	2594	3021	2924	4413	4771	4472	3576	3567	3679	2940	2404	2695
0.000572843	0.00235093	#DIV/0!	AT5G67385.1	AT5G67385.1 | Symbols: | Phototropic-responsive NPH3 family protein | chr5:26884754-26887083 FORWARD LENGTH=604	0	0	0	667	471	556	933	620	593	343	462	439
0.000600069	0.00245516	0.473664	ATCG01130.1;ATCG01000.1	ATCG01130.1 | Symbols: YCF1.2 | Ycf1 protein | chrC:123884-129244 REVERSE LENGTH=1786	14249	15919	16084	21468	21664	21095	23189	19675	21545	16059	14878	13972
0.000600488	0.00244941	1.0155	AT2G30740.1;AT2G30730.1;AT3G59350.2;AT3G59350.3;AT3G59350.1	AT2G30740.1 | Symbols: | Protein kinase superfamily protein | chr2:13096399-13098285 FORWARD LENGTH=366;AT2G30730.1 | Symbols: | Protein kinase superfamily protein | chr2:13093145-13094677 FORWARD LENGTH=338;AT3G59350.2 | Symbols: | Protein kinase super	16742	23476	22495	42297	43203	41281	53619	52160	52012	24006	22974	20481
0.000600789	0.00244321	-0.656827	AT1G11860.3;AT1G11860.2;AT1G11860.1	AT1G11860.3 | Symbols: | Glycine cleavage T-protein family | chr1:4001801-4003245 FORWARD LENGTH=408;AT1G11860.2 | Symbols: | Glycine cleavage T-protein family | chr1:4001801-4003245 FORWARD LENGTH=408;AT1G11860.1 | Symbols: | Glycine cleavage T-protein	41660	37220	38278	23727	24917	25666	27664	26630	25998	25272	24343	23430
0.00061421	0.00249024	0.910826	AT5G26740.3;AT5G26740.2;AT5G26740.1	AT5G26740.3 | Symbols: | Protein of unknown function (DUF300) | chr5:9292436-9294407 FORWARD LENGTH=422;AT5G26740.2 | Symbols: | Protein of unknown function (DUF300) | chr5:9292436-9294407 FORWARD LENGTH=422;AT5G26740.1 | Symbols: | Protein of unknown f	68901	64431	53766	120342	120911	110514	101574	96420	108586	38960	61513	53176
0.000614649	0.00248452	1.05545	AT3G03960.1	AT3G03960.1 | Symbols: | TCP-1/cpn60 chaperonin family protein | chr3:1024432-1027604 FORWARD LENGTH=549	457	542	647	1143	1183	1095	1133	1464	1293	1743	1912	2016
0.00062898	0.00253481	1.19589	AT5G15080.1;AT3G24790.1;AT4G13190.1;AT2G26290.1;AT3G26940.1;AT1G24030.2;AT1G24030.1;AT1G52290.1;AT2G18470.1	AT5G15080.1 | Symbols: | Protein kinase superfamily protein | chr5:4886414-4888555 FORWARD LENGTH=493;AT3G24790.1 | Symbols: | Protein kinase superfamily protein | chr3:9052996-9054531 FORWARD LENGTH=363;AT4G13190.1 | Symbols: | Protein kinase superfami	23570	37521	34201	72391	72462	73448	106823	102211	102750	42680	42885	43305
0.000634744	0.00255038	0.546212	AT3G25920.1	AT3G25920.1 | Symbols: RPL15 | ribosomal protein L15 | chr3:9491268-9492558 REVERSE LENGTH=277	11230	12219	12145	17688	17886	16402	18342	18020	19224	17308	16598	14988
0.000637912	0.00255546	0.553125	AT5G44340.1	AT5G44340.1 | Symbols: TUB4 | tubulin beta chain 4 | chr5:17859442-17860994 REVERSE LENGTH=444	23664	25411	25346	35500	38496	35199	35345	30833	32601	33879	33196	26862
0.000640077	0.0025565	1.52119	AT4G28300.2;AT4G28300.1	AT4G28300.2 | Symbols: | Protein of unknown function (DUF1421) | chr4:14015414-14016823 FORWARD LENGTH=438;AT4G28300.1 | Symbols: | Protein of unknown function (DUF1421) | chr4:14014860-14016823 FORWARD LENGTH=496	1504	2857	2446	6154	6677	6707	4801	5652	5539	7755	7334	7961
0.000644291	0.00256569	0.949336	AT5G64813.1;AT5G09910.1	AT5G64813.1 | Symbols: LIP1 | Ras-related small GTP-binding family protein | chr5:25910836-25912625 FORWARD LENGTH=342	3619	3473	3833	7676	6872	6548	5467	4637	4979	3805	4157	3742
0.000645128	0.00256143	1.25958	AT2G46170.1;AT2G46170.2	AT2G46170.1 | Symbols: | Reticulon family protein | chr2:18965410-18966940 FORWARD LENGTH=255;AT2G46170.2 | Symbols: | Reticulon family protein | chr2:18965410-18966486 FORWARD LENGTH=187	5453	5963	6443	15830	13134	13795	12853	13231	13045	14552	13378	14236
0.000648731	0.00256813	0.887397	AT4G15000.2;AT4G15000.1	AT4G15000.2 | Symbols: | Ribosomal L27e protein family | chr4:8571896-8572387 FORWARD LENGTH=131;AT4G15000.1 | Symbols: | Ribosomal L27e protein family | chr4:8571896-8572303 FORWARD LENGTH=135	2348	1941	2377	4083	4359	3889	4167	4701	4839	3544	3726	3593
0.000650691	0.00256832	1.26792	AT1G06840.1;AT5G54590.2;AT1G67890.1;AT5G01950.1;AT5G49470.2;AT5G24010.1;AT3G53590.1;AT3G06620.1;AT5G49470.3;AT5G49470.4;AT5G49470.1;AT1G67890.2;AT3G06640.1;AT5G38210.1;AT3G06630.1;AT1G18390.2;AT1G18390.1;AT3G53840.1;AT1G66880.1	AT1G06840.1 | Symbols: | Leucine-rich repeat protein kinase family protein | chr1:2097854-2103208 REVERSE LENGTH=953;AT5G54590.2 | Symbols: CRLK1 | Protein kinase superfamily protein | chr5:22180480-22182698 FORWARD LENGTH=440;AT1G67890.1 | Symbols: | PA	6728	9605	10913	22799	21657	21156	19435	20831	20931	23251	24874	25598
0.00065251	0.00256794	0.661033	AT5G42270.1;AT1G50250.1	AT5G42270.1 | Symbols: VAR1, FTSH5 | FtsH extracellular protease family | chr5:16902659-16905102 FORWARD LENGTH=704;AT1G50250.1 | Symbols: FTSH1 | FTSH protease 1 | chr1:18614398-18616930 REVERSE LENGTH=716	31570	36687	32692	53683	50735	55204	49400	51751	46356	39321	38386	40882
0.000654848	0.00256961	-1.00594	AT5G46700.1	AT5G46700.1 | Symbols: TET1, TRN2 | Tetraspanin family protein | chr5:18951035-18952439 FORWARD LENGTH=269	11113	10515	9301	5286	5054	5061	5253	5046	5011	4006	3801	3968
0.000655066	0.00256297	1.03882	AT5G38990.1	AT5G38990.1 | Symbols: | Malectin/receptor-like protein kinase family protein | chr5:15608824-15611466 FORWARD LENGTH=880	8129	7257	6686	16415	14065	14868	14822	14936	14463	7244	7825	7521
0.00065756	0.00256525	1.18569	AT5G50740.1;AT5G50740.3	AT5G50740.1 | Symbols: | Heavy metal transport/detoxification superfamily protein | chr5:20635983-20637847 REVERSE LENGTH=283;AT5G50740.3 | Symbols: | Heavy metal transport/detoxification superfamily protein | chr5:20635983-20637970 REVERSE LENGTH=290	750	916	1155	2220	2118	2079	2288	1754	2353	2034	2685	2450
0.000667985	0.00259836	1.63096	AT2G23810.1	AT2G23810.1 | Symbols: TET8 | tetraspanin8 | chr2:10135859-10137352 REVERSE LENGTH=273	812	1011	1624	3640	3598	3438	4220	3936	4108	1611	1447	1763
0.000669229	0.00259568	0.924674	AT2G22475.1;AT2G22475.2	AT2G22475.1 | Symbols: GEM | GRAM domain family protein | chr2:9541523-9544778 FORWARD LENGTH=299;AT2G22475.2 | Symbols: GEM | GRAM domain family protein | chr2:9541523-9544242 FORWARD LENGTH=248	5491	6232	5418	10915	11623	10000	9818	10065	10164	8999	10546	9937
0.000692577	0.0026785	1.01939	AT2G19450.1	AT2G19450.1 | Symbols: TAG1, AS11, ABX45, DGAT1, RDS1, ATDGAT | membrane bound O-acyl transferase (MBOAT) family protein | chr2:8426436-8429455 FORWARD LENGTH=520	831	706	791	1422	1656	1641	1339	1328	1657	988	909	1473
0.000707722	0.0027292	1.38976	AT3G60860.1	AT3G60860.1 | Symbols: | SEC7-like guanine nucleotide exchange family protein | chr3:22484804-22491510 FORWARD LENGTH=1793	2567	2627	3991	7589	8034	8445	12082	9618	11822	3418	3042	3168
0.000709024	0.00272639	0.816477	AT3G23310.1	AT3G23310.1 | Symbols: | AGC (cAMP-dependent, cGMP-dependent and protein kinase C) kinase family protein | chr3:8339799-8343355 FORWARD LENGTH=568	1121	884	1013	1859	1722	1734	1520	1531	1383	1139	1059	967
0.000712376	0.00273145	1.34269	AT1G68100.1	AT1G68100.1 | Symbols: IAR1 | ZIP metal ion transporter family | chr1:25521325-25524032 FORWARD LENGTH=469	13236	22970	21791	49969	49580	47545	22192	22329	20945	20929	18997	21320
0.000717144	0.0027419	-1.0138	AT3G18080.1;AT3G18070.2;AT3G18070.1	AT3G18080.1 | Symbols: BGLU44 | B-S glucosidase 44 | chr3:6191586-6194124 FORWARD LENGTH=512	41970	49351	46850	22973	24797	20658	24231	24564	22850	30211	31930	30421
0.000719101	0.00274157	-0.545359	AT5G54440.1	AT5G54440.1 | Symbols: CLUB, AtTRS130 | CLUB | chr5:22100056-22107695 FORWARD LENGTH=1259	42996	41335	38876	29192	26860	28372	31711	26619	29923	21581	17991	21699
0.000720784	0.0027402	#DIV/0!	AT1G80640.1	AT1G80640.1 | Symbols: | Protein kinase superfamily protein | chr1:30311979-30314238 FORWARD LENGTH=427	0	0	0	118	171	142	127	94	73	71	0	127
0.000730506	0.00276932	-0.683829	AT3G20820.1	AT3G20820.1 | Symbols: | Leucine-rich repeat (LRR) family protein | chr3:7280930-7282027 FORWARD LENGTH=365	9184	9463	9677	5921	6467	5244	5774	6326	6517	7146	6819	6185
0.000734898	0.00277812	-0.998719	AT2G34420.1;AT1G29930.1;AT1G29920.1;AT1G29910.1;AT2G05100.1;AT2G05070.1;AT3G27690.1;AT2G34430.1	AT2G34420.1 | Symbols: LHB1B2, LHCB1.5 | photosystem II light harvesting complex gene B1B2 | chr2:14522716-14523513 REVERSE LENGTH=265;AT1G29930.1 | Symbols: CAB1, AB140, CAB140, LHCB1.3 | chlorophyll A/B binding protein 1 | chr1:10478071-10478874 FORWARD	124110	111971	108377	64745	51443	56194	58899	63293	64717	64386	43950	52752
0.000740736	0.00279232	0.488863	AT3G17390.1	AT3G17390.1 | Symbols: MTO3, SAMS3, MAT4 | S-adenosylmethionine synthetase family protein | chr3:5952484-5953665 REVERSE LENGTH=393	26295	29702	30092	40852	40123	39837	44071	42910	42282	36754	40606	42620
0.000744847	0.00279996	1.17499	AT5G63905.1	AT5G63905.1 | Symbols: | unknown protein; FUNCTIONS IN: molecular_function unknown; INVOLVED IN: N-terminal protein myristoylation; LOCATED IN: cellular_component unknown; EXPRESSED IN: 20 plant structures; EXPRESSED DURING: 12 growth stages; Has 30201 Bl	14171	20679	17704	40912	41079	36671	40108	35631	34694	14837	14797	14344
0.000749494	0.00280956	-0.461901	AT3G02880.1	AT3G02880.1 | Symbols: | Leucine-rich repeat protein kinase family protein | chr3:634819-636982 FORWARD LENGTH=627	5553	5878	5381	3913	4132	4161	4382	5196	4621	4304	4392	4527
0.000751772	0.00281024	1.35482	AT1G06890.3;AT1G06890.2;AT1G06890.1	AT1G06890.3 | Symbols: | nodulin MtN21 /EamA-like transporter family protein | chr1:2111585-2114038 REVERSE LENGTH=353;AT1G06890.2 | Symbols: | nodulin MtN21 /EamA-like transporter family protein | chr1:2111728-2114038 REVERSE LENGTH=357;AT1G06890.1 | Sy	1766	2669	2347	6137	5246	5963	3841	4714	4179	5068	4464	4963
0.000753579	0.00280917	1.14663	AT5G16880.3;AT5G16880.2;AT5G16880.1	AT5G16880.3 | Symbols: | Target of Myb protein 1 | chr5:5549658-5551021 FORWARD LENGTH=297;AT5G16880.2 | Symbols: | Target of Myb protein 1 | chr5:5549658-5551274 FORWARD LENGTH=407;AT5G16880.1 | Symbols: | Target of Myb protein 1 | chr5:5549658-5551274	4892	7036	5570	13554	13085	12101	8550	9848	9150	9811	10745	10833
0.00075778	0.00281701	1.27001	AT1G75100.1	AT1G75100.1 | Symbols: JAC1 | J-domain protein required for chloroplast accumulation response 1 | chr1:28191108-28193769 REVERSE LENGTH=651	4909	5169	5091	11864	11061	13657	10003	10920	9265	7786	7623	6740
0.000765966	0.00283958	0.503856	AT5G61780.1	AT5G61780.1 | Symbols: Tudor2, AtTudor2, TSN2 | TUDOR-SN protein 2 | chr5:24822012-24826641 FORWARD LENGTH=985	37537	42807	37520	55745	56151	55235	53715	52074	57563	47193	46713	46155
0.000767503	0.00283744	-0.344059	AT3G14310.1;AT1G53830.1	AT3G14310.1 | Symbols: ATPME3, PME3 | pectin methylesterase 3 | chr3:4772214-4775095 REVERSE LENGTH=592	92431	89371	95762	71100	74768	72803	72622	71582	71721	72765	69295	72746
0.00078966	0.00291133	0.83889	AT4G29220.1;AT4G32840.1;AT5G56630.1;AT4G26270.1	AT4G29220.1 | Symbols: PFK1 | phosphofructokinase 1 | chr4:14403621-14406071 REVERSE LENGTH=473;AT4G32840.1 | Symbols: PFK6 | phosphofructokinase 6 | chr4:15845010-15848305 REVERSE LENGTH=462;AT5G56630.1 | Symbols: PFK7 | phosphofructokinase 7 | chr5:22924	15117	16248	14635	27019	25527	29733	24562	27796	25199	27529	22632	22393
0.00079283	0.00291501	0.893209	AT4G30190.1;AT4G30190.2;AT2G24520.1	AT4G30190.1 | Symbols: AHA2, PMA2, HA2 | H(+)-ATPase 2 | chr4:14770820-14775920 REVERSE LENGTH=948;AT4G30190.2 | Symbols: HA2 | H(+)-ATPase 2 | chr4:14770820-14775920 REVERSE LENGTH=981	94335	123422	124444	207699	207801	220071	301736	312013	299420	83034	81049	86240
0.000804187	0.00294869	0.734416	AT2G44310.1	AT2G44310.1 | Symbols: | Calcium-binding EF-hand family protein | chr2:18309285-18309713 FORWARD LENGTH=142	1356	1247	1248	2303	2088	2016	2294	2049	1901	2261	2787	2422
0.000814945	0.00297999	1.23043	AT4G17890.2;AT4G17890.1	AT4G17890.2 | Symbols: AGD8 | ARF-GAP domain 8 | chr4:9937121-9938988 FORWARD LENGTH=384;AT4G17890.1 | Symbols: AGD8 | ARF-GAP domain 8 | chr4:9937121-9939146 FORWARD LENGTH=413	1997	1316	2060	4298	3969	4340	3591	3806	3658	3170	3167	3834
0.00082139	0.0029954	1.28739	AT3G62290.3;AT3G62290.2;AT3G62290.1;AT2G47170.1;AT1G70490.3;AT1G70490.2;AT1G70490.1;AT1G23490.1;AT1G10630.1;AT5G14670.1	AT3G62290.3 | Symbols: ARFA1E | ADP-ribosylation factor A1E | chr3:23052287-23053545 FORWARD LENGTH=181;AT3G62290.2 | Symbols: ARFA1E | ADP-ribosylation factor A1E | chr3:23052287-23053545 FORWARD LENGTH=181;AT3G62290.1 | Symbols: ATARFA1E, ARFA1E | ADP-ri	2885	4790	4501	9687	10415	9618	9595	9832	8734	8168	8248	8777
0.000824001	0.00299677	0.380233	AT5G47200.1;AT4G17530.1	AT5G47200.1 | Symbols: ATRABD2B, ATRAB1A, RAB1A | RAB GTPase homolog 1A | chr5:19167029-19168718 FORWARD LENGTH=202;AT4G17530.1 | Symbols: RAB1C, ATRAB1C, ATRABD2C | RAB GTPase homolog 1C | chr4:9773721-9775424 REVERSE LENGTH=202	45664	46684	44809	60770	61081	56666	69727	63663	67473	54007	49759	48151
0.000834103	0.00302531	-0.930032	AT4G02930.1	AT4G02930.1 | Symbols: | GTP binding Elongation factor Tu family protein | chr4:1295751-1298354 REVERSE LENGTH=454	1015	1050	1195	601	554	556	664	693	600	412	624	518
0.000840094	0.00303883	0.957909	AT5G12140.1	AT5G12140.1 | Symbols: ATCYS1, CYS1 | cystatin-1 | chr5:3923295-3923936 REVERSE LENGTH=101	2384	1839	2124	4365	3828	4136	2651	2208	2205	3045	3664	3365
0.000848898	0.00306242	1.63473	AT5G35570.1	AT5G35570.1 | Symbols: | O-fucosyltransferase family protein | chr5:13750101-13753383 REVERSE LENGTH=652	954	750	1088	2800	2607	3263	1698	1713	1579	1920	1948	1816
0.000854476	0.00307428	1.18515	AT3G19420.1	AT3G19420.1 | Symbols: ATPEN2, PEN2 | PTEN 2 | chr3:6731824-6735354 FORWARD LENGTH=611	3257	4023	5149	9736	9504	9022	8783	8940	8906	7839	8362	9010
0.000860101	0.00308624	-1.23028	AT5G11420.1;AT4G32460.2;AT4G32460.1	AT5G11420.1 | Symbols: | Protein of unknown function, DUF642 | chr5:3644655-3646991 FORWARD LENGTH=366	17591	15328	14250	6387	7109	6609	7659	8868	7179	7376	6417	7335
0.00086599	0.00309909	0.92216	AT5G46110.3;AT5G46110.1;AT5G46110.4;AT5G46110.2	AT5G46110.3 | Symbols: APE2, TPT | Glucose-6-phosphate/phosphate translocator-related | chr5:18697606-18700212 FORWARD LENGTH=399;AT5G46110.1 | Symbols: APE2, TPT | Glucose-6-phosphate/phosphate translocator-related | chr5:18697606-18700212 FORWARD LENGTH=	6555	8808	8007	15161	15195	13929	14331	13679	12643	13925	14677	14496
0.000880371	0.00314217	0.683372	AT1G02280.2;AT1G02280.1	AT1G02280.2 | Symbols: TOC33, ATTOC33, PPI1 | translocon at the outer envelope membrane of chloroplasts 33 | chr1:448665-450246 REVERSE LENGTH=297;AT1G02280.1 | Symbols: TOC33, ATTOC33, PPI1 | translocon at the outer envelope membrane of chloroplasts 33 |	527	636	603	937	990	909	869	860	1006	853	857	1173
0.000899079	0.00320044	0.670115	AT4G25940.1;AT2G01600.1;AT1G14910.1	AT4G25940.1 | Symbols: | ENTH/ANTH/VHS superfamily protein | chr4:13169792-13172700 REVERSE LENGTH=601	23059	25792	28923	40814	40981	41959	34248	34330	34156	25270	22673	31860
0.000901058	0.00319899	0.448156	AT1G57860.1;AT1G57660.1	AT1G57860.1 | Symbols: | Translation protein SH3-like family protein | chr1:21430034-21430827 REVERSE LENGTH=164;AT1G57660.1 | Symbols: | Translation protein SH3-like family protein | chr1:21355567-21356364 FORWARD LENGTH=164	22234	20357	22823	28859	30601	29784	33860	32985	32424	22713	23844	23822
0.000907438	0.00321314	1.39767	AT3G05420.1;AT3G05420.2	AT3G05420.1 | Symbols: ACBP4 | acyl-CoA binding protein 4 | chr3:1561880-1567047 FORWARD LENGTH=668;AT3G05420.2 | Symbols: ACBP4 | acyl-CoA binding protein 4 | chr3:1561880-1567047 FORWARD LENGTH=669	5123	9572	7214	19352	18466	19907	14585	13587	13028	16217	15411	16864
0.000909207	0.00321094	1.53704	AT1G69870.1	AT1G69870.1 | Symbols: NRT1.7 | nitrate transporter 1.7 | chr1:26316208-26320097 FORWARD LENGTH=620	961	1166	1352	3153	3811	3132	2007	2260	2227	1999	1986	2102
0.000910522	0.00320714	1.41315	AT1G72710.1	AT1G72710.1 | Symbols: CKL2 | casein kinase 1-like protein 2 | chr1:27372553-27376178 FORWARD LENGTH=465	716	1116	846	2610	2209	2313	2409	2306	2265	2476	2455	2529
0.00091577	0.00321718	0.369618	AT5G62670.1;AT3G47950.1	AT5G62670.1 | Symbols: AHA11, HA11 | H(+)-ATPase 11 | chr5:25159495-25164957 FORWARD LENGTH=956;AT3G47950.1 | Symbols: AHA4, HA4 | H(+)-ATPase 4 | chr3:17693015-17697801 FORWARD LENGTH=960	34689	32164	34294	44012	44658	42013	46955	47883	46012	41105	41666	43046
0.000946426	0.0033162	-0.662457	AT1G77780.1	AT1G77780.1 | Symbols: | Glycosyl hydrolase superfamily protein | chr1:29248437-29249528 REVERSE LENGTH=363	8686	7754	7672	4888	5176	5170	5641	5996	5426	5589	5766	5453
0.000949404	0.00331797	1.14168	AT4G39990.1;AT5G47960.1	AT4G39990.1 | Symbols: ATRABA4B, ATRAB11G, ATGB3, RABA4B | RAB GTPase homolog A4B | chr4:18542722-18543779 FORWARD LENGTH=224;AT5G47960.1 | Symbols: SMG1, ATRABA4C, RABA4C | RAB GTPase homolog A4C | chr5:19421533-19422473 REVERSE LENGTH=223	7839	11137	8387	21068	20641	18664	21733	21525	21138	11638	11401	12919
0.000957039	0.00333596	1.00906	AT1G36050.2;AT1G36050.1	AT1G36050.2 | Symbols: | Endoplasmic reticulum vesicle transporter protein | chr1:13450467-13453055 FORWARD LENGTH=386;AT1G36050.1 | Symbols: | Endoplasmic reticulum vesicle transporter protein | chr1:13450467-13453683 FORWARD LENGTH=489	9682	13710	13735	25225	25581	23916	19772	18660	18359	14175	15248	14461
0.000960275	0.00333857	-0.86741	AT5G65160.1	AT5G65160.1 | Symbols: TPR14 | tetratricopeptide repeat (TPR)-containing protein | chr5:26031457-26033668 REVERSE LENGTH=593	7156	6477	7705	4100	3819	3777	7833	3676	4540	4248	4030	3743
0.000961798	0.00333523	0.553422	AT5G19090.1;AT5G19090.3;AT5G19090.2;AT3G06130.2;AT3G06130.1	AT5G19090.1 | Symbols: | Heavy metal transport/detoxification superfamily protein | chr5:6387910-6389855 FORWARD LENGTH=587;AT5G19090.3 | Symbols: | Heavy metal transport/detoxification superfamily protein | chr5:6387910-6389855 FORWARD LENGTH=465;AT5G	51387	44674	47154	72861	70189	67127	65441	59259	64283	91436	69848	68429
0.000965195	0.00333838	#DIV/0!	AT1G48840.1	AT1G48840.1 | Symbols: | Plant protein of unknown function (DUF639) | chr1:18061931-18064811 FORWARD LENGTH=691	0	0	0	475	322	374	270	385	401	519	618	469
0.000967687	0.0033384	1.17333	AT4G30950.1	AT4G30950.1 | Symbols: FAD6, FADC, SFD4 | fatty acid desaturase 6 | chr4:15057278-15059673 REVERSE LENGTH=448	322	370	389	749	907	782	828	773	839	913	720	734
0.000970624	0.00333994	0.773511	AT5G11710.1	AT5G11710.1 | Symbols: | ENTH/VHS family protein | chr5:3772981-3776316 FORWARD LENGTH=560	15090	17309	19591	30084	30288	28501	25617	26050	25898	18696	17914	18310
0.000975919	0.00334957	0.398337	AT3G61560.1;AT3G61560.2	AT3G61560.1 | Symbols: | Reticulon family protein | chr3:22777918-22779171 FORWARD LENGTH=253;AT3G61560.2 | Symbols: | Reticulon family protein | chr3:22777918-22779171 FORWARD LENGTH=264	17388	16364	18360	23396	22459	22828	20913	20560	20933	25978	25846	24395
0.00099102	0.00339273	0.678844	AT1G10290.1	AT1G10290.1 | Symbols: ADL6, DRP2A | dynamin-like protein 6 | chr1:3370774-3377120 FORWARD LENGTH=914	19541	20838	24500	34862	34878	34122	42218	46097	47612	85144	90646	89174
0.000994071	0.00339451	-2.22515	AT3G06700.3;AT3G06700.2;AT3G06700.1;AT3G06680.3;AT3G06680.2;AT3G06680.1	AT3G06700.3 | Symbols: | Ribosomal L29e protein family | chr3:2117519-2117800 REVERSE LENGTH=61;AT3G06700.2 | Symbols: | Ribosomal L29e protein family | chr3:2117519-2117800 REVERSE LENGTH=61;AT3G06700.1 | Symbols: | Ribosomal L29e protein family | chr3	39020	50017	51544	10456	12619	6992	17231	4435	14772	13609	11448	6810
0.000994458	0.00338722	1.21216	AT2G28930.2;AT2G28930.3;AT2G28930.1;AT1G07570.2;AT1G07570.1;AT1G07570.3	AT2G28930.2 | Symbols: APK1B, PK1B | protein kinase 1B | chr2:12424551-12426565 FORWARD LENGTH=412;AT2G28930.3 | Symbols: APK1B, PK1B | protein kinase 1B | chr2:12424551-12426565 FORWARD LENGTH=415;AT2G28930.1 | Symbols: APK1B, PK1B | protein kinase 1B | c	23014	33166	32174	72233	70402	62067	66268	59189	62860	27646	23683	23844
0.00102367	0.00347789	1.20823	AT1G16410.2;AT1G16400.1;AT1G16410.1	AT1G16410.2 | Symbols: CYP79F1, BUS1, SPS1 | cytochrome p450 79f1 | chr1:5608862-5610244 FORWARD LENGTH=423;AT1G16400.1 | Symbols: CYP79F2 | cytochrome P450, family 79, subfamily F, polypeptide 2 | chr1:5605231-5607281 FORWARD LENGTH=537;AT1G16410.1 | Symb	4423	5045	4179	9868	9859	11805	4573	6012	6513	11141	11468	11125
0.00102474	0.00347274	1.11048	AT3G66654.3;AT3G66654.2;AT3G66654.1	AT3G66654.3 | Symbols: | Cyclophilin-like peptidyl-prolyl cis-trans isomerase family protein | chr3:2088694-2090297 FORWARD LENGTH=236;AT3G66654.2 | Symbols: | Cyclophilin-like peptidyl-prolyl cis-trans isomerase family protein | chr3:2088694-2090297 FOR	2097	2234	2925	5630	4995	5042	4667	4614	5084	4299	3697	3576
0.00103957	0.00351412	-2.75495	AT3G15690.1;AT3G15690.2	AT3G15690.1 | Symbols: | Single hybrid motif superfamily protein | chr3:5317108-5319383 FORWARD LENGTH=247;AT3G15690.2 | Symbols: | Single hybrid motif superfamily protein | chr3:5317108-5319435 FORWARD LENGTH=263	22136	16604	16619	2535	2860	2806	5787	6651	6661	4505	3994	4467
0.00105445	0.00355544	1.24961	AT5G53560.1	AT5G53560.1 | Symbols: ATB5-A, B5 #2, ATCB5-E, CB5-E | cytochrome B5 isoform E | chr5:21759628-21760353 FORWARD LENGTH=134	1203	1462	906	2873	2991	2627	1711	1457	1699	2436	2571	2734
0.00105469	0.00354736	-2.12035	AT1G72410.1;AT1G72410.2	AT1G72410.1 | Symbols: | COP1-interacting protein-related | chr1:27251949-27256246 REVERSE LENGTH=1163;AT1G72410.2 | Symbols: | COP1-interacting protein-related | chr1:27251535-27256246 REVERSE LENGTH=1270	3448	2807	3528	1123	521	606	1095	1045	1165	1241	989	980
0.0010604	0.00355763	1.04412	AT2G17290.1	AT2G17290.1 | Symbols: CPK6, ATCDPK3, ATCPK6 | Calcium-dependent protein kinase family protein | chr2:7517005-7519239 FORWARD LENGTH=544	873	913	758	1619	1935	1692	1641	1823	2032	2169	2291	2300
0.00106292	0.00355721	1.02286	AT3G17410.1;AT1G48210.2;AT1G48210.1	AT3G17410.1 | Symbols: | Protein kinase superfamily protein | chr3:5956601-5958882 FORWARD LENGTH=364;AT1G48210.2 | Symbols: | Protein kinase superfamily protein | chr1:17799551-17801798 FORWARD LENGTH=363;AT1G48210.1 | Symbols: | Protein kinase superfa	6677	6642	7026	14977	14144	12219	12712	13416	12383	9825	8687	8395
0.00106356	0.00355049	0.542509	AT3G13235.3;AT3G13235.2;AT3G13235.1	AT3G13235.3 | Symbols: | ubiquitin family protein | chr3:4271492-4274348 REVERSE LENGTH=413;AT3G13235.2 | Symbols: | ubiquitin family protein | chr3:4271492-4274348 REVERSE LENGTH=414;AT3G13235.1 | Symbols: | ubiquitin family protein | chr3:4271492-4274	4583	4048	4278	5925	6475	6402	6254	6746	5881	12739	14701	16616
0.00106504	0.00354659	0.671999	AT1G74730.1	AT1G74730.1 | Symbols: | Protein of unknown function (DUF1118) | chr1:28078995-28079831 FORWARD LENGTH=198	43481	46237	46562	78107	71212	67813	79682	81043	82882	63170	58362	58454
0.00106561	0.00353974	-0.684097	AT1G48350.1	AT1G48350.1 | Symbols: | Ribosomal L18p/L5e family protein | chr1:17867269-17868215 FORWARD LENGTH=170	25050	25193	27452	15612	17784	14961	18557	19768	17938	16070	16127	17252
0.00107157	0.00355073	0.505982	AT2G47610.1	AT2G47610.1 | Symbols: | Ribosomal protein L7Ae/L30e/S12e/Gadd45 family protein | chr2:19529854-19531401 FORWARD LENGTH=257	53537	54375	59864	76382	83042	78833	79001	82928	75258	68283	67832	68530
0.00107797	0.00356315	1.00262	ATCG00520.1	ATCG00520.1 | Symbols: YCF4 | unfolded protein binding | chrC:59772-60326 FORWARD LENGTH=184	4549	6150	6877	11775	11532	11909	11011	9233	11362	10063	9562	7292
0.00108319	0.0035716	1.46279	AT2G05590.1;AT2G05590.2	AT2G05590.1 | Symbols: | TLD-domain containing nucleolar protein | chr2:2067196-2068650 FORWARD LENGTH=263;AT2G05590.2 | Symbols: | TLD-domain containing nucleolar protein | chr2:2067196-2068951 FORWARD LENGTH=303	1013	1364	895	2686	3031	3302	2066	2160	2082	2809	2724	2846
0.00109585	0.00360447	0.523597	AT1G14000.1	AT1G14000.1 | Symbols: VIK | VH1-interacting kinase | chr1:4797606-4800043 FORWARD LENGTH=438	7858	7640	7659	10453	11019	11817	10524	11365	10356	14557	15945	16381
0.00111308	0.00365221	0.942417	AT4G22690.1;AT4G22710.1	AT4G22690.1 | Symbols: CYP706A1 | cytochrome P450, family 706, subfamily A, polypeptide 1 | chr4:11929847-11931520 FORWARD LENGTH=557;AT4G22710.1 | Symbols: CYP706A2 | cytochrome P450, family 706, subfamily A, polypeptide 2 | chr4:11935038-11936618 FORWARD	9574	10309	7195	17249	17947	16841	12109	13118	11709	17005	17036	18575
0.00111756	0.00365797	-0.519053	AT5G55670.2;AT5G55670.1	AT5G55670.2 | Symbols: | RNA-binding (RRM/RBD/RNP motifs) family protein | chr5:22544669-22546801 REVERSE LENGTH=585;AT5G55670.1 | Symbols: | RNA-binding (RRM/RBD/RNP motifs) family protein | chr5:22544669-22546801 REVERSE LENGTH=710	3563	3204	3555	2325	2440	2438	2478	2708	2669	2360	2390	2197
0.00115103	0.00375836	0.504622	AT5G56030.1;AT5G56030.2	AT5G56030.1 | Symbols: HSP81-2, ERD8, HSP90.2, AtHsp90.2 | heat shock protein 81-2 | chr5:22686923-22689433 FORWARD LENGTH=699;AT5G56030.2 | Symbols: HSP81-2 | heat shock protein 81-2 | chr5:22686923-22689433 FORWARD LENGTH=728	25969	26068	22635	36258	35336	34347	33349	34700	35749	67960	41803	38721
0.00116565	0.00379686	1.07951	AT3G07180.2;AT3G07180.3;AT3G07180.1	AT3G07180.2 | Symbols: | GPI transamidase component PIG-S-related | chr3:2282455-2285475 REVERSE LENGTH=454;AT3G07180.3 | Symbols: | GPI transamidase component PIG-S-related | chr3:2282455-2285475 REVERSE LENGTH=591;AT3G07180.1 | Symbols: | GPI transami	1766	1116	1389	2946	3014	3066	2336	2485	2110	1518	1335	1546
0.00117207	0.00380853	0.675682	AT1G70770.2;AT1G70770.1;AT1G23170.1;AT1G23170.2	AT1G70770.2 | Symbols: | Protein of unknown function DUF2359, transmembrane | chr1:26688622-26691185 REVERSE LENGTH=610;AT1G70770.1 | Symbols: | Protein of unknown function DUF2359, transmembrane | chr1:26688622-26691185 REVERSE LENGTH=610	8853	10736	9111	15271	15914	14659	13759	14096	13690	15505	16834	16600
0.00119316	0.00386767	-0.994197	AT2G25710.2;AT2G25710.1	AT2G25710.2 | Symbols: HCS1 | holocarboxylase synthase 1 | chr2:10952719-10955061 FORWARD LENGTH=367;AT2G25710.1 | Symbols: HCS1 | holocarboxylase synthase 1 | chr2:10952719-10955061 FORWARD LENGTH=367	5211	5142	4533	2366	2207	2900	2246	2946	2060	2250	2111	2257
0.00119608	0.00386782	1.55196	AT5G06260.1	AT5G06260.1 | Symbols: | TLD-domain containing nucleolar protein | chr5:1902755-1904835 REVERSE LENGTH=424	3843	5958	3875	14593	13676	11831	10263	10113	9917	12289	12529	12649
0.00119943	0.00386932	0.634064	AT3G28860.1;AT5G46540.1;AT3G28415.1;AT3G28390.1;AT3G28360.1;AT3G28380.1;AT3G28345.1;AT1G27940.1;AT1G28010.1;AT2G36910.1	AT3G28860.1 | Symbols: ATMDR1, ATMDR11, PGP19, MDR11, MDR1, ATPGP19, ABCB19, ATABCB19 | ATP binding cassette subfamily B19 | chr3:10870287-10877286 REVERSE LENGTH=1252;AT5G46540.1 | Symbols: PGP7 | P-glycoprotein 7 | chr5:18877192-18882347 REVERSE LENGTH=	14237	15359	17669	23887	24478	24987	21425	21318	21897	42920	48197	44743
0.00120876	0.00389005	1.89107	AT1G33040.1	AT1G33040.1 | Symbols: NACA5 | nascent polypeptide-associated complex subunit alpha-like protein 5 | chr1:11966547-11967696 FORWARD LENGTH=209	849	1453	558	3205	3788	3615	3214	3134	2414	2974	3370	3425
0.00121053	0.00388645	0.353764	AT2G36380.1	AT2G36380.1 | Symbols: PDR6, ATPDR6 | pleiotropic drug resistance 6 | chr2:15257583-15263627 FORWARD LENGTH=1453	17585	19549	19176	23666	23918	24374	29132	29022	27897	20875	19798	18291
0.00121647	0.00389619	0.875674	AT2G02790.1	AT2G02790.1 | Symbols: IQD29 | IQ-domain 29 | chr2:788708-790946 FORWARD LENGTH=636	16109	20335	15441	31137	30605	33460	27103	26257	26779	26585	27672	28043
0.00121655	0.00388717	-0.998486	AT2G27530.2;AT2G27530.1;AT1G08360.1;AT5G22440.2;AT5G22440.1	AT2G27530.2 | Symbols: PGY1 | Ribosomal protein L1p/L10e family | chr2:11763443-11764570 REVERSE LENGTH=216;AT2G27530.1 | Symbols: PGY1 | Ribosomal protein L1p/L10e family | chr2:11763443-11764570 REVERSE LENGTH=216;AT1G08360.1 | Symbols: | Ribosomal prot	2340	2364	1961	1116	1174	1046	1160	1529	1450	1158	954	1236
0.0012242	0.00390231	0.583839	AT2G43160.4;AT2G43160.3;AT2G43160.2;AT2G43160.1;AT3G59290.1	AT2G43160.4 | Symbols: | ENTH/VHS family protein | chr2:17948884-17952920 FORWARD LENGTH=646;AT2G43160.3 | Symbols: | ENTH/VHS family protein | chr2:17948884-17953267 FORWARD LENGTH=895;AT2G43160.2 | Symbols: | ENTH/VHS family protein | chr2:17948884-17	14256	16725	16125	23806	24422	22376	23390	25133	25258	10914	9752	8869
0.00122422	0.00389315	-0.881556	AT5G20280.1;AT5G11110.1;AT1G04920.1	AT5G20280.1 | Symbols: ATSPS1F, SPS1F | sucrose phosphate synthase 1F | chr5:6844994-6849997 REVERSE LENGTH=1043;AT5G11110.1 | Symbols: SPS1, ATSPS2F, KNS2, SPS2F | sucrose phosphate synthase 2F | chr5:3536426-3540901 FORWARD LENGTH=1047;AT1G04920.1 | Symb	13451	11531	11751	6038	6781	7119	7086	6210	6700	6369	5794	5677
0.00122911	0.00389944	#DIV/0!	AT5G62070.1	AT5G62070.1 | Symbols: IQD23 | IQ-domain 23 | chr5:24930057-24932451 REVERSE LENGTH=403	0	0	0	499	576	373	425	432	397	384	354	431
0.00125886	0.00398442	#DIV/0!	AT4G38690.1	AT4G38690.1 | Symbols: | PLC-like phosphodiesterases superfamily protein | chr4:18074743-18075699 REVERSE LENGTH=318	0	0	0	325	335	469	431	321	416	214	176	250
0.00126146	0.00398326	-0.43207	AT2G19520.1;AT4G29730.1	AT2G19520.1 | Symbols: FVE, ACG1, MSI4, NFC4, NFC04, ATMSI4 | Transducin family protein / WD-40 repeat family protein | chr2:8456006-8459235 FORWARD LENGTH=507;AT4G29730.1 | Symbols: NFC5, MSI5 | nucleosome/chromatin assembly factor group C5 | chr4:1455925	29498	26674	28406	20167	21339	21183	21939	24040	19945	18691	19004	20656
0.00126807	0.00399471	0.684027	AT5G16840.3;AT5G16840.1;AT5G16840.2	AT5G16840.3 | Symbols: BPA1 | binding partner of acd11 1 | chr5:5536042-5538026 FORWARD LENGTH=257;AT5G16840.1 | Symbols: BPA1 | binding partner of acd11 1 | chr5:5536042-5538026 FORWARD LENGTH=259;AT5G16840.2 | Symbols: BPA1 | binding partner of acd11 1 |	15423	18323	17268	26957	29121	25882	22285	22074	23136	27901	26761	26556
0.00126877	0.00398758	0.945586	AT3G51740.1	AT3G51740.1 | Symbols: IMK2 | inflorescence meristem receptor-like kinase 2 | chr3:19189248-19191842 FORWARD LENGTH=836	11973	16596	15549	29668	28777	26525	15618	16044	14067	9284	8240	7837
0.00127153	0.0039869	0.53775	AT4G29040.1;AT2G20140.1	AT4G29040.1 | Symbols: RPT2a | regulatory particle AAA-ATPase 2A | chr4:14312369-14314386 FORWARD LENGTH=443;AT2G20140.1 | Symbols: | AAA-type ATPase family protein | chr2:8692736-8694837 FORWARD LENGTH=443	3005	3088	2873	4534	4449	4033	4750	4501	4877	4022	4429	4519
0.00127351	0.00398381	0.778358	ATCG00280.1	ATCG00280.1 | Symbols: PSBC | photosystem II reaction center protein C | chrC:33720-35141 FORWARD LENGTH=473	6169	7149	7825	12564	12401	11299	10723	12136	10689	12679	11890	12242
0.00127354	0.00397463	0.5243	AT1G11260.1	AT1G11260.1 | Symbols: STP1, ATSTP1 | sugar transporter 1 | chr1:3777460-3780133 FORWARD LENGTH=522	8151	6945	8186	11150	11346	10989	10787	9845	9837	6264	7035	6584
0.00127372	0.00396598	-0.47462	AT4G02050.1	AT4G02050.1 | Symbols: STP7 | sugar transporter protein 7 | chr4:898387-900095 REVERSE LENGTH=513	15174	15763	15934	11592	11864	10275	13762	14403	13999	8723	9666	9096
0.00128212	0.00398288	-0.908615	AT5G10470.1;AT5G10470.2	AT5G10470.1 | Symbols: KCA1, KAC1 | kinesin like protein for actin based chloroplast movement 1 | chr5:3290121-3297248 REVERSE LENGTH=1273;AT5G10470.2 | Symbols: KAC1 | kinesin like protein for actin based chloroplast movement 1 | chr5:3290121-3297248 REVE	38795	32472	38700	19787	19982	18810	25898	25108	25790	22144	24264	23250
0.0012857	0.00398479	2.0742	AT1G33490.1	AT1G33490.1 | Symbols: | unknown protein; CONTAINS InterPro DOMAIN/s: Protein of unknown function DUF2062 (InterPro:IPR018639); BEST Arabidopsis thaliana protein match is: unknown protein (TAIR:AT4G10140.1); Has 88 Blast hits to 88 proteins in 29 species:	1165	1569	2311	7534	7780	5931	1931	2040	2078	1816	1736	1443
0.00128836	0.00398382	0.672527	AT3G52930.1;AT2G36460.2;AT5G03690.2;AT5G03690.1	AT3G52930.1 | Symbols: | Aldolase superfamily protein | chr3:19627383-19628874 REVERSE LENGTH=358	25584	30716	30774	48350	46473	43961	42807	44675	44946	87767	84686	88545
0.00128903	0.00397672	1.33493	AT2G37170.1	AT2G37170.1 | Symbols: PIP2B, PIP2;2 | plasma membrane intrinsic protein 2 | chr2:15613624-15614791 REVERSE LENGTH=285	2027	2972	1830	5259	5898	6070	17812	18648	16291	2697	2426	2643
0.00129752	0.00399374	-0.622162	AT5G65720.2;AT5G65720.1	AT5G65720.2 | Symbols: ATNIFS1, NIFS1, NFS1, ATNFS1 | nitrogen fixation S (NIFS)-like 1 | chr5:26296733-26297710 FORWARD LENGTH=325;AT5G65720.1 | Symbols: ATNIFS1, NIFS1, NFS1, ATNFS1 | nitrogen fixation S (NIFS)-like 1 | chr5:26296349-26297710 FORWARD LEN	9290	10644	10571	6617	6693	6509	7702	8156	7768	6576	6509	6766
0.00130589	0.0040103	0.97493	AT2G32240.1	AT2G32240.1 | Symbols: | FUNCTIONS IN: molecular_function unknown; INVOLVED IN: response to cadmium ion; LOCATED IN: plasma membrane; EXPRESSED IN: 25 plant structures; EXPRESSED DURING: 13 growth stages; CONTAINS InterPro DOMAIN/s: Prefoldin (InterPro:IP	187817	278093	271589	488156	489000	472432	318045	342849	313535	421701	432445	420465
0.0013133	0.00402385	0.386835	AT1G22410.1	AT1G22410.1 | Symbols: | Class-II DAHP synthetase family protein | chr1:7912120-7914742 FORWARD LENGTH=527	33492	35993	37210	46349	47983	45174	41760	44691	44016	34611	32854	34302
0.00132673	0.00405573	0.481689	AT1G70940.1	AT1G70940.1 | Symbols: PIN3, ATPIN3 | Auxin efflux carrier family protein | chr1:26743170-26745871 FORWARD LENGTH=640	6129	6768	7200	9442	9124	9497	8857	8862	9272	7917	7929	8855
0.00133644	0.00407615	0.651148	AT3G20000.1	AT3G20000.1 | Symbols: TOM40 | translocase of the outer mitochondrial membrane 40 | chr3:6967685-6970247 FORWARD LENGTH=309	5267	5004	4136	7524	7605	7496	7741	8217	7416	6530	6961	8486
0.0013513	0.00411212	1.18128	AT2G31810.3;AT2G31810.1	AT2G31810.3 | Symbols: | ACT domain-containing small subunit of acetolactate synthase protein | chr2:13524271-13528246 FORWARD LENGTH=469;AT2G31810.1 | Symbols: | ACT domain-containing small subunit of acetolactate synthase protein | chr2:13524271-135282	2676	2266	1571	4703	5136	4931	5014	4691	5327	4289	4086	4036
0.00135159	0.0041037	0.233511	AT3G24830.1;AT5G48760.2;AT5G48760.1	AT3G24830.1 | Symbols: | Ribosomal protein L13 family protein | chr3:9064613-9065871 FORWARD LENGTH=206;AT5G48760.2 | Symbols: | Ribosomal protein L13 family protein | chr5:19771315-19772686 REVERSE LENGTH=206;AT5G48760.1 | Symbols: | Ribosomal protein	23976	23362	24600	28574	28592	27411	28956	27370	28636	28301	26338	27249
0.00136883	0.00414666	1.0074	AT3G47960.1	AT3G47960.1 | Symbols: | Major facilitator superfamily protein | chr3:17698126-17700771 REVERSE LENGTH=636	1552	1698	2293	3600	3820	3723	3130	3135	3062	1781	2260	1840
0.00137092	0.00414364	1.44486	AT4G22890.4;AT4G22890.5;AT4G22890.3;AT4G22890.2;AT4G22890.1	AT4G22890.4 | Symbols: PGR5-LIKE A | PGR5-LIKE A | chr4:12007157-12009175 FORWARD LENGTH=321;AT4G22890.5 | Symbols: PGR5-LIKE A | PGR5-LIKE A | chr4:12007157-12009175 FORWARD LENGTH=322;AT4G22890.3 | Symbols: PGR5-LIKE A | PGR5-LIKE A | chr4:12007157-12009	716	594	1078	2119	2034	2348	1989	1649	1985	1671	2020	1989
0.0013894	0.00419006	0.964064	AT5G47480.1	AT5G47480.1 | Symbols: | RGPR-related | chr5:19257420-19263132 FORWARD LENGTH=1350	10220	13744	11075	24612	21656	22086	17581	19405	17407	28891	24430	27327
0.00144065	0.00433488	0.491886	AT5G67030.1;AT5G67030.2	AT5G67030.1 | Symbols: ABA1, LOS6, NPQ2, ATABA1, ZEP, IBS3, ATZEP | zeaxanthin epoxidase (ZEP) (ABA1) | chr5:26753745-26757090 REVERSE LENGTH=667;AT5G67030.2 | Symbols: ABA1, LOS6, NPQ2, ATABA1, ZEP, IBS3, ATZEP | zeaxanthin epoxidase (ZEP) (ABA1) | chr5:2	7569	8743	7851	11721	11310	10949	10561	11469	11043	10508	12260	11389
0.00148805	0.00446749	2.25155	AT5G65270.1;AT3G12160.1	AT5G65270.1 | Symbols: AtRABA4a, RABA4a | RAB GTPase homolog A4A | chr5:26083437-26084550 FORWARD LENGTH=226;AT3G12160.1 | Symbols: ATRABA4D, RABA4D | RAB GTPase homolog A4D | chr3:3879495-3880437 REVERSE LENGTH=222	257	1098	468	2774	2712	3195	2280	2010	2125	1593	1440	1609
0.00149434	0.00447634	0.848611	AT1G20110.1	AT1G20110.1 | Symbols: | RING/FYVE/PHD zinc finger superfamily protein | chr1:6971554-6974578 FORWARD LENGTH=601	155570	119061	118053	225443	237249	244440	184162	217507	190610	382113	369194	356807
0.00149754	0.00447595	0.857282	AT5G28050.1;AT5G28050.2	AT5G28050.1 | Symbols: | Cytidine/deoxycytidylate deaminase family protein | chr5:10044209-10045755 REVERSE LENGTH=185;AT5G28050.2 | Symbols: | Cytidine/deoxycytidylate deaminase family protein | chr5:10044209-10045484 REVERSE LENGTH=204	2519	2789	3520	5405	5408	5180	4200	4906	4189	14869	14513	14707
0.00149858	0.0044691	1.63964	AT5G59010.2;AT5G59010.1	AT5G59010.2 | Symbols: | Protein kinase protein with tetratricopeptide repeat domain | chr5:23820578-23822499 REVERSE LENGTH=359;AT5G59010.1 | Symbols: | Protein kinase protein with tetratricopeptide repeat domain | chr5:23820578-23823099 REVERSE LENGTH=	338	893	633	2047	1892	1869	2297	2206	2181	962	1044	1295
0.00150091	0.00446611	-0.322763	AT3G12110.1;AT5G59370.2;AT5G59370.1;AT3G46520.1;AT2G42170.1	AT3G12110.1 | Symbols: ACT11 | actin-11 | chr3:3858116-3859609 FORWARD LENGTH=377;AT5G59370.2 | Symbols: ACT4 | actin 4 | chr5:23950109-23951586 FORWARD LENGTH=377;AT5G59370.1 | Symbols: ACT4 | actin 4 | chr5:23950109-23951586 FORWARD LENGTH=377;AT3G46520.	63586	68262	66448	54746	52630	51169	55531	48242	54698	66286	52418	88122
0.00152732	0.00453464	0.772768	AT2G36830.1	AT2G36830.1 | Symbols: GAMMA-TIP, TIP1;1, GAMMA-TIP1 | gamma tonoplast intrinsic protein | chr2:15445490-15446336 FORWARD LENGTH=251	20492	27541	26963	42387	43553	42194	48828	51966	48355	39010	42515	40947
0.00153532	0.00454835	1.41692	AT2G21330.1;AT2G21330.3;AT2G21330.2	AT2G21330.1 | Symbols: FBA1 | fructose-bisphosphate aldolase 1 | chr2:9128416-9130152 REVERSE LENGTH=399;AT2G21330.3 | Symbols: FBA1 | fructose-bisphosphate aldolase 1 | chr2:9128416-9130152 REVERSE LENGTH=389;AT2G21330.2 | Symbols: FBA1 | fructose-bisphos	1960	3148	2180	7248	6095	6117	8543	7905	7906	3895	2771	3484
0.00153632	0.00454129	0.250181	AT3G04120.1	AT3G04120.1 | Symbols: GAPC, GAPC-1, GAPC1 | glyceraldehyde-3-phosphate dehydrogenase C subunit 1 | chr3:1081077-1083131 FORWARD LENGTH=338	103119	103195	99047	116986	122234	123963	123738	125677	119326	102113	103841	113465
0.00153754	0.0045349	0.66215	AT4G31750.1;AT5G24940.1	AT4G31750.1 | Symbols: WIN2 | HOPW1-1-interacting 2 | chr4:15364657-15367207 REVERSE LENGTH=311;AT5G24940.1 | Symbols: | Protein phosphatase 2C family protein | chr5:8591407-8593601 REVERSE LENGTH=447	2504	1969	2144	3545	3547	3379	3002	3259	3162	3458	3748	3696
0.00154013	0.00453258	0.654833	AT3G23810.1	AT3G23810.1 | Symbols: SAHH2, ATSAHH2 | S-adenosyl-l-homocysteine (SAH) hydrolase 2 | chr3:8588013-8589671 REVERSE LENGTH=485	5944	7142	7308	11040	10902	10167	9660	10158	10333	9117	8306	10107
0.00155925	0.00457879	1.34673	AT1G50430.2;AT1G50430.1	AT1G50430.2 | Symbols: DWF5, PA, LE, ST7R, 7RED | Ergosterol biosynthesis ERG4/ERG24 family | chr1:18682175-18685555 REVERSE LENGTH=431;AT1G50430.1 | Symbols: DWF5, PA, LE, ST7R, 7RED | Ergosterol biosynthesis ERG4/ERG24 family | chr1:18682175-18685555 REV	4883	6202	5142	12742	12748	15781	12893	12669	13235	10504	11532	10263
0.001569	0.00459738	0.544261	AT5G20290.1;AT5G59240.1	AT5G20290.1 | Symbols: | Ribosomal protein S8e family protein | chr5:6851695-6853012 REVERSE LENGTH=222	17519	18958	21375	28531	28201	27632	26176	26567	26527	30766	30869	32433
0.00160021	0.00467861	0.521724	AT4G33945.1	AT4G33945.1 | Symbols: | ARM repeat superfamily protein | chr4:16268119-16270514 FORWARD LENGTH=464	8851	7551	7809	11975	11623	11161	10729	10545	10471	21945	21619	22473
0.00161048	0.00469841	0.763544	AT3G03050.1	AT3G03050.1 | Symbols: CSLD3, KJK, ATCSLD3 | cellulose synthase-like D3 | chr3:687873-691629 FORWARD LENGTH=1145	4819	5118	3842	7489	8082	7821	7507	7754	7037	6783	7041	7736
0.00161288	0.00469519	0.751126	AT3G25690.3;AT3G25690.2;AT3G25690.1	AT3G25690.3 | Symbols: CHUP1 | Hydroxyproline-rich glycoprotein family protein | chr3:9354061-9357757 FORWARD LENGTH=863;AT3G25690.2 | Symbols: CHUP1 | Hydroxyproline-rich glycoprotein family protein | chr3:9354061-9357757 FORWARD LENGTH=1004;AT3G25690.1 |	3705	4194	3152	6345	6332	5923	7366	6583	6991	4193	4752	4797
0.00162573	0.00472236	0.59512	AT5G23740.1	AT5G23740.1 | Symbols: RPS11-BETA | ribosomal protein S11-beta | chr5:8008251-8009330 REVERSE LENGTH=159	2915	3444	3643	5095	5092	4922	4538	4693	4707	4160	4171	4382
0.00167464	0.00485394	0.481083	AT1G43170.9;AT1G43170.8;AT1G43170.7;AT1G43170.6;AT1G43170.5;AT1G43170.3;AT1G43170.2;AT1G43170.1;AT1G43170.4;AT1G61580.1	AT1G43170.9 | Symbols: RP1 | ribosomal protein 1 | chr1:16266992-16268631 FORWARD LENGTH=389;AT1G43170.8 | Symbols: RP1 | ribosomal protein 1 | chr1:16266992-16268631 FORWARD LENGTH=389;AT1G43170.7 | Symbols: RP1 | ribosomal protein 1 | chr1:16266992-16268	156653	170230	184266	241989	241868	229600	265808	246395	263815	228013	224560	214454
0.00167911	0.00485639	0.502688	AT5G30510.1	AT5G30510.1 | Symbols: RPS1, ARRPS1 | ribosomal protein S1 | chr5:11619262-11621223 REVERSE LENGTH=416	8341	8139	9227	12497	12461	11465	13152	13691	13215	11661	10894	11506
0.0016905	0.00487881	0.504722	AT1G13110.1;AT1G13100.1	AT1G13110.1 | Symbols: CYP71B7 | cytochrome P450, family 71 subfamily B, polypeptide 7 | chr1:4467272-4468857 FORWARD LENGTH=504;AT1G13100.1 | Symbols: CYP71B29 | cytochrome P450, family 71, subfamily B, polypeptide 29 | chr1:4463983-4465538 FORWARD LENGTH	8917	7981	9510	12118	12840	12511	14129	14008	14417	12869	13827	14523
0.00169793	0.00488975	-0.435019	AT3G13300.2;AT3G13300.1;AT3G13290.1	AT3G13300.2 | Symbols: VCS | Transducin/WD40 repeat-like superfamily protein | chr3:4304085-4309949 FORWARD LENGTH=1309;AT3G13300.1 | Symbols: VCS | Transducin/WD40 repeat-like superfamily protein | chr3:4304085-4309949 FORWARD LENGTH=1344	26438	25102	25501	20537	17856	18593	21034	23395	23455	39247	41508	38926
0.00170752	0.00490685	-0.851415	AT4G39200.2;AT2G21580.2;AT4G39200.1;AT4G34555.1;AT2G21580.1	AT4G39200.2 | Symbols: | Ribosomal protein S25 family protein | chr4:18257464-18258464 FORWARD LENGTH=107;AT2G21580.2 | Symbols: | Ribosomal protein S25 family protein | chr2:9236629-9237510 FORWARD LENGTH=107;AT4G39200.1 | Symbols: | Ribosomal protein	7962	9612	8882	4489	4927	5247	5357	5540	6287	5899	6263	5726
0.00171664	0.0049225	#DIV/0!	AT3G28690.1;AT3G28690.3;AT3G28690.2;AT3G01300.1	AT3G28690.1 | Symbols: | Protein kinase superfamily protein | chr3:10756002-10757494 FORWARD LENGTH=376;AT3G28690.3 | Symbols: | Protein kinase superfamily protein | chr3:10755412-10757494 FORWARD LENGTH=425;AT3G28690.2 | Symbols: | Protein kinase super	0	0	0	307	290	436	432	321	300	138	167	108
0.00171835	0.00491691	0.652036	AT2G28000.1	AT2G28000.1 | Symbols: CPN60A, CH-CPN60A, SLP | chaperonin-60alpha | chr2:11926603-11929184 FORWARD LENGTH=586	4598	5723	5817	8705	8349	8305	8957	8754	8749	6766	7322	7248
0.00174989	0.00499648	0.940415	AT5G54500.1;AT5G54500.2	AT5G54500.1 | Symbols: FQR1 | flavodoxin-like quinone reductase 1 | chr5:22124674-22126256 FORWARD LENGTH=204;AT5G54500.2 | Symbols: FQR1 | flavodoxin-like quinone reductase 1 | chr5:22124674-22126435 FORWARD LENGTH=244	1860	2528	2829	4532	4778	4540	6871	6866	6344	3282	3107	2770
0.00175357	0.00499636	1.17425	AT1G54990.1	AT1G54990.1 | Symbols: AXR4, RGR, RGR1 | alpha/beta-Hydrolases superfamily protein | chr1:20511565-20513489 FORWARD LENGTH=473	836	1378	1190	2751	2378	2553	1745	1702	1662	1641	1681	1850
0.00176918	0.00503017	-0.431454	AT3G55830.1	AT3G55830.1 | Symbols: EPC1 | Nucleotide-diphospho-sugar transferases superfamily protein | chr3:20715101-20717133 FORWARD LENGTH=334	44553	41979	47305	33274	33361	32607	26178	24383	26402	20542	22159	19613
0.00180552	0.00512264	-0.620949	AT5G43830.1	AT5G43830.1 | Symbols: | Aluminium induced protein with YGL and LRDR motifs | chr5:17622593-17624239 REVERSE LENGTH=251	8386	9615	8972	5515	5719	6305	6018	6170	6185	9501	9981	11357
0.00183475	0.00519458	1.20846	AT1G70520.1;AT1G61360.2;AT1G61360.1;AT1G61610.1	AT1G70520.1 | Symbols: CRK2 | cysteine-rich RLK (RECEPTOR-like protein kinase) 2 | chr1:26584888-26587334 REVERSE LENGTH=649	1039	1292	879	2587	2178	2653	2314	2451	2034	970	815	1810
0.00185443	0.00523925	0.547313	AT3G52300.2;AT3G52300.1	AT3G52300.2 | Symbols: ATPQ | ATP synthase D chain, mitochondrial | chr3:19396689-19397866 FORWARD LENGTH=122;AT3G52300.1 | Symbols: ATPQ | ATP synthase D chain, mitochondrial | chr3:19396689-19398119 FORWARD LENGTH=168	1362	1402	1584	2233	2027	2094	2038	1843	1973	2920	3028	3163
0.00190176	0.00536169	0.588082	AT2G27090.1	AT2G27090.1 | Symbols: | Protein of unknown function (DUF630 and DUF632) | chr2:11567691-11570345 REVERSE LENGTH=743	49558	42892	40425	67015	68760	63969	67531	59948	64385	32612	31514	31646
0.00190226	0.00535185	-0.387149	AT3G45140.1	AT3G45140.1 | Symbols: LOX2, ATLOX2 | lipoxygenase 2 | chr3:16525437-16529233 FORWARD LENGTH=896	54898	53375	57787	40702	44761	41513	41696	41878	41367	39995	42315	40040
0.00190482	0.00534783	1.21815	AT4G26110.2;AT4G26110.1;AT2G19480.3;AT2G19480.2;AT5G56950.1;AT2G19480.1	AT4G26110.2 | Symbols: NAP1;1 | nucleosome assembly protein1;1 | chr4:13232712-13235060 FORWARD LENGTH=359;AT4G26110.1 | Symbols: NAP1;1, ATNAP1;1 | nucleosome assembly protein1;1 | chr4:13232712-13235502 FORWARD LENGTH=372;AT2G19480.3 | Symbols: NAP1;2 |	845	1610	1294	2921	2991	2810	2990	2802	2915	4414	4226	4407
0.00191781	0.00537308	-1.88932	AT2G16890.2	AT2G16890.2 | Symbols: | UDP-Glycosyltransferase superfamily protein | chr2:7316938-7319022 FORWARD LENGTH=478	3622	3553	2620	889	774	981	1533	1283	1247	1427	928	1116
0.00191973	0.00536725	1.20129	AT5G37480.1	AT5G37480.1 | Symbols: | unknown protein; Has 30201 Blast hits to 17322 proteins in 780 species: Archae - 12; Bacteria - 1396; Metazoa - 17338; Fungi - 3422; Plants - 5037; Viruses - 0; Other Eukaryotes - 2996 (source: NCBI BLink). | chr5:14884477-1488551	280	450	529	970	935	990	785	762	795	803	911	923
0.00195564	0.00545628	0.787173	AT3G62250.1;AT2G47110.1;AT2G47110.2;AT1G23410.1;AT4G05320.3;AT5G03240.2;AT5G03240.3;AT1G65350.1;AT5G37640.1;AT4G05320.1;AT2G36170.1;AT4G05320.6;AT4G05320.5;AT5G20620.1;AT4G05320.2;AT4G05320.4;AT5G03240.1;AT4G02890.4;AT4G02890.3;AT3G52590.1;AT1G55060.1;AT4G05050.1;AT4G05050.2;AT4G02890.2;AT4G02890.1;AT4G05050.3;AT1G31340.1;AT2G35635.1;AT4G05050.4;AT3G09790.1	AT3G62250.1 | Symbols: UBQ5 | ubiquitin 5 | chr3:23037138-23037611 FORWARD LENGTH=157;AT2G47110.1 | Symbols: UBQ6 | ubiquitin 6 | chr2:19344701-19345174 FORWARD LENGTH=157;AT2G47110.2 | Symbols: UBQ6 | ubiquitin 6 | chr2:19344701-19345174 FORWARD LENGTH=15	24923	30972	32731	48275	50280	54386	44549	48197	45487	47017	46000	47655
0.00197421	0.00549667	0.538848	AT1G51570.1;AT5G12970.1;AT4G20080.1;AT5G44760.1;AT1G04150.1;AT3G03680.1	AT1G51570.1 | Symbols: | Calcium-dependent lipid-binding (CaLB domain) plant phosphoribosyltransferase family protein | chr1:19122358-19124688 REVERSE LENGTH=776	26763	27538	29630	38417	39924	43595	34128	42261	41513	218654	232925	231866
0.00201617	0.00560188	3.29365	AT1G23080.2;AT1G23080.3;AT1G23080.1	AT1G23080.2 | Symbols: PIN7 | Auxin efflux carrier family protein | chr1:8181644-8183406 REVERSE LENGTH=527;AT1G23080.3 | Symbols: PIN7 | Auxin efflux carrier family protein | chr1:8180768-8183406 REVERSE LENGTH=615;AT1G23080.1 | Symbols: PIN7, ATPIN7 | Au	0	0	716	2643	2051	2327	1529	1685	1288	425	514	851
0.00202794	0.00562294	0.475537	AT1G70730.1;AT1G70730.2;AT1G70730.3	AT1G70730.1 | Symbols: PGM2 | Phosphoglucomutase/phosphomannomutase family protein | chr1:26669020-26672726 REVERSE LENGTH=585;AT1G70730.2 | Symbols: PGM2 | Phosphoglucomutase/phosphomannomutase family protein | chr1:26669020-26673166 REVERSE LENGTH=605;AT	13315	11709	13054	18487	16814	17644	18783	18749	19981	12714	15708	14429
0.00203123	0.00562043	#DIV/0!	AT3G01560.1	AT3G01560.1 | Symbols: | Protein of unknown function (DUF1421) | chr3:219884-221707 FORWARD LENGTH=511	0	0	0	693	620	422	256	317	382	374	482	578
0.00205934	0.00568649	0.711761	AT5G65010.1;AT5G65010.2;AT5G10240.2;AT5G10240.1	AT5G65010.1 | Symbols: ASN2 | asparagine synthetase 2 | chr5:25969224-25972278 FORWARD LENGTH=578;AT5G65010.2 | Symbols: ASN2 | asparagine synthetase 2 | chr5:25969224-25972278 FORWARD LENGTH=579	21446	23413	19186	37904	33341	33648	34586	36648	35436	43452	40476	41761
0.00207156	0.00570848	0.673346	AT4G38350.1;AT4G38350.2	AT4G38350.1 | Symbols: | Patched family protein | chr4:17958324-17966846 REVERSE LENGTH=1273;AT4G38350.2 | Symbols: | Patched family protein | chr4:17958324-17966846 REVERSE LENGTH=1297	4411	5367	4325	7695	7715	7081	8226	7950	8311	6581	7456	6971
0.00208198	0.00572546	-1.8101	AT3G53920.1	AT3G53920.1 | Symbols: SIGC, SIG3 | RNApolymerase sigma-subunit C | chr3:19961041-19963820 REVERSE LENGTH=571	12664	9004	12024	3053	3311	3244	6102	5528	5161	3782	3436	3099
0.00208557	0.0057236	0.520623	AT5G49360.1	AT5G49360.1 | Symbols: BXL1, ATBXL1 | beta-xylosidase 1 | chr5:20012179-20016659 REVERSE LENGTH=774	3142	3050	3445	4782	4296	4747	5772	5619	4801	6086	6264	7599
0.0020891	0.00572156	1.24413	ATCG00150.1	ATCG00150.1 | Symbols: ATPI | ATPase, F0 complex, subunit A protein | chrC:14021-14770 REVERSE LENGTH=249	845	1496	1065	2837	2750	2481	2269	1940	2084	1943	2101	2127
0.00210941	0.00576545	0.34778	AT5G59840.1;AT3G46060.3;AT3G46060.2;AT3G46060.1;AT3G53610.3;AT3G53610.2;AT3G53610.1	AT5G59840.1 | Symbols: | Ras-related small GTP-binding family protein | chr5:24107450-24109049 REVERSE LENGTH=216;AT3G46060.3 | Symbols: ARA3 | RAB GTPase homolog 8A | chr3:16917908-16919740 FORWARD LENGTH=216;AT3G46060.2 | Symbols: ARA3 | RAB GTPase homo	50026	47057	52139	61845	65737	62318	71658	72058	73522	52318	57732	57841
0.00214223	0.00584324	0.385863	ATCG00810.1	ATCG00810.1 | Symbols: RPL22 | ribosomal protein L22 | chrC:83467-83949 REVERSE LENGTH=160	20698	21692	21799	29098	28509	26265	30088	26272	28308	23978	25651	23841
0.00215169	0.00585714	0.209252	AT1G68010.1;AT1G68010.2	AT1G68010.1 | Symbols: HPR, ATHPR1 | hydroxypyruvate reductase | chr1:25493418-25495720 FORWARD LENGTH=386;AT1G68010.2 | Symbols: HPR | hydroxypyruvate reductase | chr1:25493418-25495720 FORWARD LENGTH=387	20543	19774	19617	22809	23771	22709	23243	24964	24127	22035	22894	23154
0.00216733	0.00588778	0.375932	AT2G37040.1;AT5G04230.1;AT5G04230.2	AT2G37040.1 | Symbols: PAL1, ATPAL1 | PHE ammonia lyase 1 | chr2:15557602-15560237 REVERSE LENGTH=725	107485	118264	123653	151161	153443	148807	138285	155784	145049	320889	320843	326598
0.00220111	0.00596745	0.734048	AT5G02620.1	AT5G02620.1 | Symbols: ANK1, ATANK1 | ankyrin-like1 | chr5:589666-591536 FORWARD LENGTH=524	733	756	887	1279	1242	1431	1332	1104	1472	494	555	650
0.00220254	0.00595928	1.77272	AT2G14835.2;AT2G14835.1	AT2G14835.2 | Symbols: | RING/U-box superfamily protein | chr2:6367238-6370610 FORWARD LENGTH=343;AT2G14835.1 | Symbols: | RING/U-box superfamily protein | chr2:6367238-6370610 FORWARD LENGTH=343	539	977	1808	3849	3902	3607	3202	2654	2925	2820	2884	2573
0.00221009	0.00596769	0.720932	AT3G26420.1	AT3G26420.1 | Symbols: ATRZ-1A | RNA-binding (RRM/RBD/RNP motifs) family protein with retrovirus zinc finger-like domain | chr3:9671953-9673055 FORWARD LENGTH=245	26355	28837	34129	47066	48050	52107	55702	58980	56507	37057	38876	37915
0.00223689	0.00602793	0.35573	AT4G18430.1;AT1G16920.1;AT1G09630.1;AT2G33870.1	AT4G18430.1 | Symbols: AtRABA1e, RABA1e | RAB GTPase homolog A1E | chr4:10183903-10185223 REVERSE LENGTH=217	13288	13656	14471	16808	18027	18161	26132	25970	27448	19025	18421	16354
0.00232937	0.00626456	-0.835375	AT2G42310.1	AT2G42310.1 | Symbols: | unknown protein; BEST Arabidopsis thaliana protein match is: unknown protein (TAIR:AT3G57785.1); Has 115 Blast hits to 115 proteins in 48 species: Archae - 0; Bacteria - 0; Metazoa - 4; Fungi - 44; Plants - 67; Viruses - 0; Other	13590	11780	12413	8266	6481	6428	9764	10292	9253	7285	7020	6305
0.00234445	0.0062925	-0.722221	AT3G57890.1;AT3G57890.2	AT3G57890.1 | Symbols: | Tubulin binding cofactor C domain-containing protein | chr3:21438271-21441695 FORWARD LENGTH=573;AT3G57890.2 | Symbols: | Tubulin binding cofactor C domain-containing protein | chr3:21438271-21441695 FORWARD LENGTH=609	3197	3114	2807	2096	1737	1694	1935	1905	2040	2308	2084	1837
0.0023694	0.00634677	0.754418	AT5G13550.1	AT5G13550.1 | Symbols: SULTR4;1 | sulfate transporter 4.1 | chr5:4355412-4359490 REVERSE LENGTH=685	14426	19690	15282	27456	27607	28269	23308	23091	23564	35975	35013	37745
0.00241942	0.00646785	-0.406935	AT1G69740.2;AT1G69740.1	AT1G69740.2 | Symbols: HEMB1 | Aldolase superfamily protein | chr1:26232197-26234713 FORWARD LENGTH=430;AT1G69740.1 | Symbols: HEMB1 | Aldolase superfamily protein | chr1:26232197-26234713 FORWARD LENGTH=430	16858	15896	17910	12517	13094	12601	15850	13872	14884	12182	13493	14049
0.00245125	0.0065399	-0.667454	AT4G20360.1	AT4G20360.1 | Symbols: ATRAB8D, ATRABE1B, RABE1b | RAB GTPase homolog E1B | chr4:10990036-10991466 FORWARD LENGTH=476	137677	123635	123298	78893	72874	90390	81072	81271	84425	80910	80049	88669
0.00248424	0.00661479	#DIV/0!	AT4G11150.1;AT1G64200.1	AT4G11150.1 | Symbols: TUF, emb2448, TUFF, VHA-E1 | vacuolar ATP synthase subunit E1 | chr4:6800091-6801696 FORWARD LENGTH=230;AT1G64200.1 | Symbols: VHA-E3 | vacuolar H+-ATPase subunit E isoform 3 | chr1:23828537-23830002 REVERSE LENGTH=237	0	0	0	487	375	291	368	433	479	388	253	260
0.00249955	0.00664236	-0.753468	AT2G30050.1	AT2G30050.1 | Symbols: | transducin family protein / WD-40 repeat family protein | chr2:12825540-12826448 FORWARD LENGTH=302	14142	11583	12611	7190	7723	7827	8416	8552	9132	9572	6823	7537
0.00251407	0.00666776	0.550013	AT1G74720.1	AT1G74720.1 | Symbols: QKY | C2 calcium/lipid-binding plant phosphoribosyltransferase family protein | chr1:28075173-28078418 FORWARD LENGTH=1081	7065	8565	7559	10908	11150	11893	10389	10216	9937	25085	25333	24588
0.00254418	0.0067343	2.62576	AT1G27350.1;AT1G27330.1	AT1G27350.1 | Symbols: | Ribosome associated membrane protein RAMP4 | chr1:9498319-9499303 REVERSE LENGTH=68;AT1G27330.1 | Symbols: | Ribosome associated membrane protein RAMP4 | chr1:9493064-9493898 FORWARD LENGTH=68	270	0	863	2588	2295	2110	1421	1618	1275	2927	2891	2519
0.00258218	0.00682144	0.737604	ATCG00790.1	ATCG00790.1 | Symbols: RPL16 | ribosomal protein L16 | chrC:81189-82652 REVERSE LENGTH=135	19228	19581	23961	34198	37625	32840	37237	36449	39251	27439	25568	29364
0.00259101	0.00683132	0.176044	AT2G38040.2;AT2G38040.1	AT2G38040.2 | Symbols: CAC3 | acetyl Co-enzyme a carboxylase carboxyltransferase alpha subunit | chr2:15917612-15920749 FORWARD LENGTH=769;AT2G38040.1 | Symbols: CAC3 | acetyl Co-enzyme a carboxylase carboxyltransferase alpha subunit | chr2:15917612-159207	25662	25815	25560	28654	29985	28396	31226	30775	31727	25924	26228	27310
0.00259305	0.00682328	0.379315	AT2G34480.1;AT3G14600.1;AT1G29965.1;AT1G29970.2	AT2G34480.1 | Symbols: | Ribosomal protein L18ae/LX family protein | chr2:14532916-14534161 REVERSE LENGTH=178;AT3G14600.1 | Symbols: | Ribosomal protein L18ae/LX family protein | chr3:4910773-4911933 FORWARD LENGTH=178	42838	38694	36922	51413	51804	50859	52612	55106	55023	55512	49492	50684
0.0026033	0.00683684	2.38526	AT1G66940.3;AT1G66940.2;AT1G66940.1	AT1G66940.3 | Symbols: | protein kinase-related | chr1:24973596-24974684 REVERSE LENGTH=309;AT1G66940.2 | Symbols: | protein kinase-related | chr1:24973596-24974684 REVERSE LENGTH=309;AT1G66940.1 | Symbols: | protein kinase-related | chr1:24973201-24974	0	210	463	1260	1155	1101	927	1040	874	373	519	503
0.00260397	0.00682526	0.772079	AT4G01810.1	AT4G01810.1 | Symbols: | Sec23/Sec24 protein transport family protein | chr4:776734-779802 REVERSE LENGTH=880	4206	3620	2938	5999	6058	6325	4667	4203	4442	5067	4712	4599
0.0027656	0.00723476	0.633472	AT1G22610.1	AT1G22610.1 | Symbols: | C2 calcium/lipid-binding plant phosphoribosyltransferase family protein | chr1:7994478-7997567 FORWARD LENGTH=1029	11530	10272	8757	15938	16229	15239	14654	14046	14448	20345	19998	21031
0.00276619	0.00722223	0.401125	AT2G30110.1;AT5G06460.1	AT2G30110.1 | Symbols: ATUBA1, MOS5, UBA1 | ubiquitin-activating enzyme 1 | chr2:12852632-12857369 REVERSE LENGTH=1080	5713	6073	6162	7691	8412	7598	8204	7904	8112	7286	7224	6674
0.0027711	0.007221	0.562849	AT2G43030.1	AT2G43030.1 | Symbols: | Ribosomal protein L3 family protein | chr2:17894898-17895713 FORWARD LENGTH=271	7712	9856	8816	13068	13215	12691	12004	11676	12042	9207	8987	8895
0.00279986	0.00728182	0.664526	AT3G26650.1	AT3G26650.1 | Symbols: GAPA, GAPA-1 | glyceraldehyde 3-phosphate dehydrogenase A subunit | chr3:9795226-9796848 FORWARD LENGTH=396	16357	19930	19946	29453	31857	27822	30064	31677	29508	24681	27458	25191
0.00280251	0.00727459	1.02824	AT3G12050.2;AT3G12050.1	AT3G12050.2 | Symbols: | Aha1 domain-containing protein | chr3:3839289-3841303 FORWARD LENGTH=321;AT3G12050.1 | Symbols: | Aha1 domain-containing protein | chr3:3839289-3841303 FORWARD LENGTH=360	3893	5746	4324	9213	10430	8835	10754	9555	10223	9177	9404	8501
0.00280522	0.00726758	0.943149	AT4G25680.1;AT4G25660.1	AT4G25680.1 | Symbols: | PPPDE putative thiol peptidase family protein | chr4:13088425-13089952 FORWARD LENGTH=252;AT4G25660.1 | Symbols: | PPPDE putative thiol peptidase family protein | chr4:13083677-13084989 FORWARD LENGTH=255	3976	6433	5779	10580	10558	9987	9215	9629	8455	7853	7977	8804
0.00280589	0.0072553	1.30325	AT3G07100.1	AT3G07100.1 | Symbols: ERMO2, SEC24A | Sec23/Sec24 protein transport family protein | chr3:2245689-2250077 REVERSE LENGTH=1038	1072	1684	929	2849	3326	2919	2514	2847	2603	1852	2035	1769
0.00282304	0.0072856	1.14769	AT1G03350.1	AT1G03350.1 | Symbols: | BSD domain-containing protein | chr1:822834-824246 REVERSE LENGTH=470	715	1359	1312	2558	2497	2447	1895	1904	1490	1879	2293	1857
0.00282761	0.0072834	-0.510185	AT4G27500.1	AT4G27500.1 | Symbols: PPI1 | proton pump interactor 1 | chr4:13743614-13745900 FORWARD LENGTH=612	8010	7681	6866	5211	5273	5354	4950	5351	5228	6874	7091	7074
0.00287154	0.00738238	0.935654	AT3G14860.1;AT3G14860.2	AT3G14860.1 | Symbols: | NHL domain-containing protein | chr3:4998591-5000894 REVERSE LENGTH=492;AT3G14860.2 | Symbols: | NHL domain-containing protein | chr3:4998591-5000894 REVERSE LENGTH=493	7895	9791	12391	18878	20200	18452	9374	9128	9539	30546	28857	20336
0.00287312	0.00737232	2.24686	AT1G28490.2;AT1G28490.1	AT1G28490.2 | Symbols: SYP61, ATSYP61, OSM1 | syntaxin of plants 61 | chr1:10016634-10017842 FORWARD LENGTH=206;AT1G28490.1 | Symbols: SYP61, ATSYP61, OSM1 | syntaxin of plants 61 | chr1:10016433-10017842 FORWARD LENGTH=245	0	220	206	659	613	750	373	563	492	226	270	315
0.0028791	0.00737358	1.18376	AT1G68790.1	AT1G68790.1 | Symbols: LINC3 | little nuclei3 | chr1:25834932-25839157 REVERSE LENGTH=1085	21518	22855	23050	59784	46879	46501	31350	31142	34200	26486	18655	19276
0.00291886	0.00746117	#DIV/0!	AT5G56980.1	AT5G56980.1 | Symbols: | unknown protein; FUNCTIONS IN: molecular_function unknown; INVOLVED IN: biological_process unknown; LOCATED IN: endomembrane system; EXPRESSED IN: 18 plant structures; EXPRESSED DURING: 12 growth stages; BEST Arabidopsis thaliana	0	0	0	359	560	365	293	458	336	840	991	742
0.00292077	0.00745184	1.24786	AT2G44060.2;AT2G44060.1	AT2G44060.2 | Symbols: | Late embryogenesis abundant protein, group 2 | chr2:18226922-18227988 FORWARD LENGTH=325;AT2G44060.1 | Symbols: | Late embryogenesis abundant protein, group 2 | chr2:18226922-18227988 FORWARD LENGTH=325	1200	1563	790	2770	3030	2638	2755	2687	2635	4519	4488	4295
0.00293443	0.00747249	-0.705817	AT3G29360.2;AT3G29360.1;AT5G39320.1;AT5G15490.1;AT1G26570.1	AT3G29360.2 | Symbols: | UDP-glucose 6-dehydrogenase family protein | chr3:11267375-11268817 REVERSE LENGTH=480;AT3G29360.1 | Symbols: | UDP-glucose 6-dehydrogenase family protein | chr3:11267375-11268817 REVERSE LENGTH=480;AT5G39320.1 | Symbols: | UDP-	14633	12905	12950	9139	8491	7193	10742	12282	12101	9536	11177	12364
0.00293958	0.00747142	0.546874	AT4G20260.3;AT4G20260.2;AT4G20260.1;AT4G20260.4;AT4G20260.6;AT4G20260.5	AT4G20260.3 | Symbols: ATPCAP1, PCAP1 | plasma-membrane associated cation-binding protein 1 | chr4:10941593-10943227 FORWARD LENGTH=225;AT4G20260.2 | Symbols: ATPCAP1, PCAP1 | plasma-membrane associated cation-binding protein 1 | chr4:10941593-10943227 FOR	26414	28809	32448	43254	44293	40533	55355	48390	53989	26901	25395	22549
0.00294429	0.00746924	1.01091	AT5G55850.1;AT5G55850.2	AT5G55850.1 | Symbols: NOI | RPM1-interacting protein 4 (RIN4) family protein | chr5:22603617-22604951 FORWARD LENGTH=114;AT5G55850.2 | Symbols: NOI | RPM1-interacting protein 4 (RIN4) family protein | chr5:22603617-22604951 FORWARD LENGTH=130	9034	11903	11604	20876	24692	20008	22002	16796	20464	8249	7420	8197
0.00297027	0.00752095	1.10485	AT1G02620.1;AT4G02080.1;AT3G62560.1;AT1G56330.1;AT1G09180.1	AT1G02620.1 | Symbols: | Ras-related small GTP-binding family protein | chr1:557092-557668 FORWARD LENGTH=122;AT4G02080.1 | Symbols: ASAR1, ATSARA1C, ATSAR2, SAR2 | secretion-associated RAS super family 2 | chr4:921554-922547 FORWARD LENGTH=193;AT3G62560.	2634	4927	4504	8904	8600	8445	6894	7597	7719	6224	6431	6993
0.00300041	0.00758295	0.40902	AT5G04430.1;AT5G04430.2	AT5G04430.1 | Symbols: BTR1, BTR1S | binding to TOMV RNA 1L (long form) | chr5:1250602-1253523 REVERSE LENGTH=313;AT5G04430.2 | Symbols: BTR1, BTR1L | binding to TOMV RNA 1L (long form) | chr5:1250602-1253523 REVERSE LENGTH=334	3330	3295	3525	4710	4579	4188	5307	4697	5126	3652	3999	4542
0.00300265	0.00757436	1.03025	AT2G02170.1;AT2G02170.2;AT1G30320.1	AT2G02170.1 | Symbols: | Remorin family protein | chr2:556595-558610 REVERSE LENGTH=486;AT2G02170.2 | Symbols: | Remorin family protein | chr2:556595-558610 REVERSE LENGTH=486;AT1G30320.1 | Symbols: | Remorin family protein | chr1:10680348-10682852 FORW	2588	4077	3837	6981	7786	6682	6721	6292	6101	9085	8440	8142
0.00301077	0.00758059	0.399036	AT1G08410.1;AT2G27200.1	AT1G08410.1 | Symbols: | P-loop containing nucleoside triphosphate hydrolases superfamily protein | chr1:2646307-2649106 FORWARD LENGTH=589	10143	9334	10260	13564	13360	12288	13142	13662	13265	22623	23370	24080
0.00301154	0.00756833	0.972018	AT1G09070.1	AT1G09070.1 | Symbols: SRC2, (AT)SRC2 | soybean gene regulated by cold-2 | chr1:2927767-2928741 FORWARD LENGTH=324	4793	7921	7095	13565	12779	12513	19345	19359	18731	14593	14522	13801
0.00305717	0.00766864	0.483281	AT3G19760.1;AT1G51380.1	AT3G19760.1 | Symbols: EIF4A-III | eukaryotic initiation factor 4A-III | chr3:6863790-6866242 FORWARD LENGTH=408	17536	19738	16164	24357	24720	25625	23661	22788	22386	16610	18313	18796
0.00312242	0.0078177	0.99579	AT1G18540.1	AT1G18540.1 | Symbols: | Ribosomal protein L6 family protein | chr1:6377448-6378548 REVERSE LENGTH=233	1481	2525	2172	3913	4190	4217	3912	3962	3645	2949	3001	3486
0.00312617	0.00781252	-0.729034	AT5G02450.1	AT5G02450.1 | Symbols: | Ribosomal protein L36e family protein | chr5:533501-534394 FORWARD LENGTH=108	18918	17221	15498	9599	11036	10518	11233	10368	10962	9842	8324	9388
0.00315365	0.00786655	0.573165	AT4G19710.2;AT4G19710.1	AT4G19710.2 | Symbols: AK-HSDH II, AK-HSDH | aspartate kinase-homoserine dehydrogenase ii | chr4:10725229-10729536 FORWARD LENGTH=916;AT4G19710.1 | Symbols: AK-HSDH II, AK-HSDH | aspartate kinase-homoserine dehydrogenase ii | chr4:10725229-10729278 FORWARD	10774	10775	8698	14659	15696	14646	18002	17435	17065	10873	10336	12150
0.0031628	0.00787473	0.662791	AT2G20990.1;AT2G20990.2;AT2G20990.3	AT2G20990.1 | Symbols: SYTA, NTMC2TYPE1.1, ATSYTA, NTMC2T1.1, SYT1 | synaptotagmin A | chr2:9014827-9017829 FORWARD LENGTH=541;AT2G20990.2 | Symbols: SYTA | synaptotagmin A | chr2:9014827-9017829 FORWARD LENGTH=565;AT2G20990.3 | Symbols: SYTA | synaptotagm	16436	19434	18561	30457	29785	25930	27520	29004	28474	34813	35550	34290
0.00316548	0.00786679	-0.554189	AT1G24180.1	AT1G24180.1 | Symbols: IAR4 | Thiamin diphosphate-binding fold (THDP-binding) superfamily protein | chr1:8560777-8563382 REVERSE LENGTH=393	8629	9114	7721	5661	6030	5651	5953	6704	5208	7792	5343	5288
0.00319005	0.00791322	1.4626	ATCG00130.1	ATCG00130.1 | Symbols: ATPF | ATPase, F0 complex, subunit B/B, bacterial/chloroplast | chrC:11529-12798 REVERSE LENGTH=184	373	434	849	1567	1540	1457	857	1287	1082	1107	1279	1911
0.00319657	0.00791475	1.86469	AT5G03700.1	AT5G03700.1 | Symbols: | D-mannose binding lectin protein with Apple-like carbohydrate-binding domain | chr5:965874-967322 REVERSE LENGTH=482	536	249	117	1138	1079	1068	578	695	599	253	261	223
0.0033145	0.00819163	0.977068	AT1G29760.1	AT1G29760.1 | Symbols: | Putative adipose-regulatory protein (Seipin) | chr1:10422381-10424116 FORWARD LENGTH=526	995	655	728	1535	1685	1461	1457	1511	1487	2345	2630	2675
0.00332658	0.00820639	0.254154	AT5G13650.1;AT5G13650.2	AT5G13650.1 | Symbols: | elongation factor family protein | chr5:4397821-4402364 FORWARD LENGTH=675;AT5G13650.2 | Symbols: | elongation factor family protein | chr5:4397821-4402364 FORWARD LENGTH=676	24740	25015	23471	29389	27993	29950	35977	33813	37046	46319	43339	37599
0.00332793	0.00819466	0.377995	ATCG01230.1;ATCG00905.1;ATCG00065.1	ATCG01230.1 | Symbols: RPS12B, RPS12 | ribosomal protein S12B | chrC:139856-140650 FORWARD LENGTH=123;ATCG00905.1 | Symbols: RPS12C, RPS12 | ribosomal protein S12C | chrC:97999-98793 REVERSE LENGTH=123;ATCG00065.1 | Symbols: RPS12A, RPS12 | ribosomal prote	62754	70855	73452	90453	88226	90404	98114	91615	98834	88167	89731	83376
0.00334402	0.00821918	2.47258	AT3G10260.1;AT3G10260.2;AT3G10260.3	AT3G10260.1 | Symbols: | Reticulon family protein | chr3:3171413-3172508 REVERSE LENGTH=247;AT3G10260.2 | Symbols: | Reticulon family protein | chr3:3171413-3172508 REVERSE LENGTH=247;AT3G10260.3 | Symbols: | Reticulon family protein | chr3:3171413-3172	0	326	637	1986	1856	1503	1066	1349	1022	3856	4535	4712
0.00338954	0.00831584	0.885337	AT4G33080.2;AT4G33080.1;AT2G19400.1;AT5G09890.1;AT5G09890.2;AT2G20470.1	AT4G33080.2 | Symbols: | AGC (cAMP-dependent, cGMP-dependent and protein kinase C) kinase family protein | chr4:15960146-15964296 FORWARD LENGTH=507;AT4G33080.1 | Symbols: | AGC (cAMP-dependent, cGMP-dependent and protein kinase C) kinase family protein	1298	1682	1889	3222	3023	2749	3055	3617	2978	5848	5580	5911
0.00339695	0.0083188	1.15289	AT1G30450.3;AT1G30450.2;AT1G30450.1	AT1G30450.3 | Symbols: CCC1, ATCCC1, HAP5 | cation-chloride co-transporter 1 | chr1:10762905-10769061 FORWARD LENGTH=975;AT1G30450.2 | Symbols: CCC1, ATCCC1, HAP5 | cation-chloride co-transporter 1 | chr1:10762905-10769061 FORWARD LENGTH=975;AT1G30450.1 |	2107	1260	1244	3233	3441	3579	3350	3294	3269	2596	2756	2120
0.0034053	0.00832408	0.860186	AT4G16370.1	AT4G16370.1 | Symbols: ATOPT3, OPT3 | oligopeptide transporter | chr4:9247514-9250071 REVERSE LENGTH=737	10596	12501	13270	23886	22806	19324	16519	16277	17207	8250	8428	8054
0.00343096	0.00837155	-0.893604	AT1G19570.2;AT1G19570.1	AT1G19570.2 | Symbols: DHAR1, ATDHAR1, DHAR5 | dehydroascorbate reductase | chr1:6773462-6774413 REVERSE LENGTH=212;AT1G19570.1 | Symbols: DHAR1, ATDHAR1, DHAR5 | dehydroascorbate reductase | chr1:6773462-6774413 REVERSE LENGTH=213	4936	6376	5765	2960	3204	3028	3511	3954	3881	3111	3138	3589
0.00345178	0.00840706	-0.530872	AT3G58660.1	AT3G58660.1 | Symbols: | Ribosomal protein L1p/L10e family | chr3:21701574-21702914 FORWARD LENGTH=446	5841	5965	5260	4105	3576	4131	4164	3802	4053	5256	4516	5081
0.00347048	0.00843728	0.233676	AT4G01100.1;AT4G01100.2;AT4G26180.1;AT1G14560.1	AT4G01100.1 | Symbols: ADNT1 | adenine nucleotide transporter 1 | chr4:477411-479590 FORWARD LENGTH=352;AT4G01100.2 | Symbols: ADNT1 | adenine nucleotide transporter 1 | chr4:477411-479590 FORWARD LENGTH=366;AT4G26180.1 | Symbols: | Mitochondrial substrat	50854	48887	46573	57485	56201	58354	58333	59252	59490	52925	56585	50250
0.00347629	0.00843613	-0.392185	AT5G16010.1	AT5G16010.1 | Symbols: | 3-oxo-5-alpha-steroid 4-dehydrogenase family protein | chr5:5227982-5229012 FORWARD LENGTH=268	22892	20477	21309	15614	17089	16580	16789	17926	16832	16097	15837	16509
0.00351529	0.00851539	0.960357	AT5G39590.1	AT5G39590.1 | Symbols: | TLD-domain containing nucleolar protein | chr5:15851483-15853768 FORWARD LENGTH=542	5281	3381	4048	8260	8817	7654	6733	6334	6129	10139	10826	9690
0.00352025	0.00851202	0.499479	AT3G11510.1	AT3G11510.1 | Symbols: | Ribosomal protein S11 family protein | chr3:3623757-3624866 REVERSE LENGTH=150	4552	3857	4216	5639	6320	5889	6101	6088	5742	5848	6266	5980
0.00364967	0.00880909	2.41402	AT4G17170.1;AT4G17160.1;AT4G35860.1	AT4G17170.1 | Symbols: AT-RAB2, ATRABB1C, ATRAB2A, RAB2A, RABB1C, ATRAB-B1B, RAB-B1B | RAB GTPase homolog B1C | chr4:9644908-9646220 REVERSE LENGTH=211	240	203	0	855	640	866	923	871	1051	773	900	689
0.00375573	0.0090488	0.406643	AT1G30400.2;AT1G30400.1	AT1G30400.2 | Symbols: ATMRP1, EST1, ABCC1 | multidrug resistance-associated protein 1 | chr1:10728139-10737697 FORWARD LENGTH=1622;AT1G30400.1 | Symbols: ATMRP1, EST1, ABCC1, ATABCC1, MRP1 | multidrug resistance-associated protein 1 | chr1:10728139-107376	5601	6443	6227	8488	7826	7906	9530	8962	8841	8374	7218	8573
0.00385958	0.00928236	2.39424	AT1G19770.1	AT1G19770.1 | Symbols: ATPUP14, PUP14 | purine permease 14 | chr1:6832426-6833702 FORWARD LENGTH=393	6461	10851	11214	43898	42967	63096	12081	12150	11405	5537	4086	7001
0.00386258	0.00927296	0.209482	AT5G55190.1;AT5G20020.1;AT5G20010.1	AT5G55190.1 | Symbols: RAN3, ATRAN3 | RAN GTPase 3 | chr5:22392285-22393957 FORWARD LENGTH=221;AT5G20020.1 | Symbols: RAN2 | RAS-related GTP-binding nuclear protein 2 | chr5:6762817-6764381 FORWARD LENGTH=221;AT5G20010.1 | Symbols: RAN-1, RAN1, ATRAN1 | RA	5798	5894	5963	6586	7080	6748	6621	7093	6591	7755	6444	6966
0.00393704	0.00943484	0.660363	AT3G62870.1	AT3G62870.1 | Symbols: | Ribosomal protein L7Ae/L30e/S12e/Gadd45 family protein | chr3:23242862-23244273 REVERSE LENGTH=256	25800	24485	18608	36200	36841	35843	36891	38515	35099	29981	28715	34004
0.00394767	0.00944344	-0.42272	AT3G62030.3;AT3G62030.1;AT3G62030.2;AT4G38740.1;AT2G21130.1;AT2G29960.2;AT2G29960.1;AT5G58710.1;AT4G34960.1;AT5G13120.2;AT5G13120.1;AT4G32420.4;AT4G32420.3;AT4G32420.1	AT3G62030.3 | Symbols: ROC4 | rotamase CYP 4 | chr3:22973708-22975139 FORWARD LENGTH=259;AT3G62030.1 | Symbols: ROC4 | rotamase CYP 4 | chr3:22973708-22975139 FORWARD LENGTH=260;AT3G62030.2 | Symbols: ROC4 | rotamase CYP 4 | chr3:22973004-22975139 FORWARD	14506	14091	15528	10059	11407	11452	11539	12925	11487	10790	11940	10861
0.00394782	0.00942699	0.37918	ATCG00470.1	ATCG00470.1 | Symbols: ATPE | ATP synthase epsilon chain | chrC:52265-52663 REVERSE LENGTH=132	10277	11157	9770	13154	14189	13241	13901	13691	13461	12257	13885	12390
0.00394804	0.00941078	-0.295772	AT1G07990.1	AT1G07990.1 | Symbols: | SIT4 phosphatase-associated family protein | chr1:2477413-2482898 FORWARD LENGTH=802	1907	2013	2106	1652	1589	1668	1732	1785	1362	3049	2866	2657
0.00395644	0.00941408	0.699689	AT5G03320.1	AT5G03320.1 | Symbols: | Protein kinase superfamily protein | chr5:802759-804242 FORWARD LENGTH=420	1597	2021	1706	3121	2873	2653	3723	3997	3623	989	1233	1211
0.00397714	0.0094466	2.0435	AT2G26640.1	AT2G26640.1 | Symbols: KCS11 | 3-ketoacyl-CoA synthase 11 | chr2:11330094-11331623 FORWARD LENGTH=509	0	576	698	1795	1818	1639	1292	1771	1360	1731	1737	1974
0.00398529	0.00944922	1.09711	AT5G44290.4;AT5G44290.3;AT5G44290.2;AT5G44290.1	AT5G44290.4 | Symbols: | Protein kinase superfamily protein | chr5:17840750-17843190 REVERSE LENGTH=644;AT5G44290.3 | Symbols: | Protein kinase superfamily protein | chr5:17840750-17843190 REVERSE LENGTH=644;AT5G44290.2 | Symbols: | Protein kinase super	1713	1081	983	2840	2648	2592	3451	3184	3114	2004	1769	1747
0.00398973	0.00944306	0.454502	AT5G43370.2;AT5G43370.1;AT5G43350.1;AT4G08878.1;AT5G43360.1;AT2G38940.1;AT3G54700.1	AT5G43370.2 | Symbols: PHT1;2 | phosphate transporter 2 | chr5:17416074-17417798 FORWARD LENGTH=524;AT5G43370.1 | Symbols: APT1, PHT2, PHT1;2 | phosphate transporter 2 | chr5:17416074-17417798 FORWARD LENGTH=524;AT5G43350.1 | Symbols: ATPT1, PHT1;1 | phosp	71463	70388	70863	94054	91589	105841	114889	105000	113574	71013	59107	56965
0.0040144	0.00948473	0.423788	AT2G33040.1	AT2G33040.1 | Symbols: ATP3 | gamma subunit of Mt ATP synthase | chr2:14018978-14021047 REVERSE LENGTH=325	31393	34339	36586	44896	48223	44135	46652	40309	45146	41916	38251	34347
0.00404875	0.00954908	0.83299	AT3G11930.1;AT3G11930.2;AT3G11930.4;AT3G11930.3	AT3G11930.1 | Symbols: | Adenine nucleotide alpha hydrolases-like superfamily protein | chr3:3776371-3777393 FORWARD LENGTH=199;AT3G11930.2 | Symbols: | Adenine nucleotide alpha hydrolases-like superfamily protein | chr3:3776371-3777393 FORWARD LENGTH=20	1154	1448	952	2157	1991	2183	1753	2070	2159	1718	1858	1965
0.00406083	0.00956076	0.701121	AT5G42020.2;AT5G42020.1;AT5G28540.1;AT1G09080.2;AT1G09080.1	AT5G42020.2 | Symbols: BIP | Heat shock protein 70 (Hsp 70) family protein | chr5:16807697-16810480 REVERSE LENGTH=613;AT5G42020.1 | Symbols: BIP, BIP2 | Heat shock protein 70 (Hsp 70) family protein | chr5:16807697-16810480 REVERSE LENGTH=668;AT5G28540.1	17824	21102	17750	29725	28463	33954	23085	23889	22677	21455	20366	22708
0.00410462	0.00964695	-0.373511	AT1G66240.2;AT1G66240.1	AT1G66240.2 | Symbols: ATX1, ATATX1 | homolog of anti-oxidant 1 | chr1:24686445-24686832 REVERSE LENGTH=66;AT1G66240.1 | Symbols: ATX1, ATATX1 | homolog of anti-oxidant 1 | chr1:24686445-24687327 REVERSE LENGTH=106	2627	2809	2714	1917	2207	2167	2794	2622	2413	2126	2441	2184
0.00415118	0.0097393	1.04171	AT4G35100.2;AT4G35100.1;AT2G16850.1;AT5G60660.1	AT4G35100.2 | Symbols: PIP3 | plasma membrane intrinsic protein 3 | chr4:16708672-16709958 FORWARD LENGTH=280;AT4G35100.1 | Symbols: PIP3, PIP3A, PIP2;7, SIMIP | plasma membrane intrinsic protein 3 | chr4:16708672-16709958 FORWARD LENGTH=280	2197	2642	3905	5816	6204	5981	8558	8767	7613	5389	5835	5929
0.00419114	0.00981591	0.10205	AT1G79340.1;AT1G79330.1	AT1G79340.1 | Symbols: AtMC4, MC4 | metacaspase 4 | chr1:29842849-29844368 FORWARD LENGTH=418	15608	15687	15487	16451	16675	17085	17513	17877	17660	21709	20951	18955
0.0042126	0.00984897	-0.781232	AT3G28715.2;AT3G28715.1;AT3G28710.1	AT3G28715.2 | Symbols: | ATPase, V0/A0 complex, subunit C/D | chr3:10778025-10780350 FORWARD LENGTH=343;AT3G28715.1 | Symbols: | ATPase, V0/A0 complex, subunit C/D | chr3:10778025-10780350 FORWARD LENGTH=351;AT3G28710.1 | Symbols: | ATPase, V0/A0 comple	2051	1921	2404	1211	1326	1173	1920	1951	1499	1355	1416	1698
0.00427985	0.0099888	0.424539	AT1G71410.1;AT1G22870.1	AT1G71410.1 | Symbols: | ARM repeat superfamily protein | chr1:26913070-26917515 REVERSE LENGTH=909;AT1G22870.1 | Symbols: | Protein kinase family protein with ARM repeat domain | chr1:8089501-8094173 FORWARD LENGTH=913	10898	10836	9516	13174	14522	14246	14118	13347	13060	11293	11591	11391
0.00430649	0.0100335	0.870446	AT1G15270.1	AT1G15270.1 | Symbols: | Translation machinery associated TMA7 | chr1:5250833-5252020 REVERSE LENGTH=64	821	1253	1093	2005	1768	2017	2043	1921	1824	1878	1601	1706
0.00440892	0.0102544	#DIV/0!	AT3G49010.4;AT3G49010.3;AT3G49010.2;AT3G49010.1	AT3G49010.4 | Symbols: ATBBC1, BBC1, RSU2 | breast basic conserved 1 | chr3:18166971-18168047 REVERSE LENGTH=204;AT3G49010.3 | Symbols: ATBBC1, BBC1, RSU2 | breast basic conserved 1 | chr3:18166971-18168047 REVERSE LENGTH=206;AT3G49010.2 | Symbols: ATBBC1,	0	0	0	181	261	336	221	209	88	177	140	219
0.0045487	0.0105612	1.15107	AT5G47490.1	AT5G47490.1 | Symbols: | RGPR-related | chr5:19264675-19270487 FORWARD LENGTH=1361	544	1055	729	1706	1612	1852	1269	1800	1806	2949	3235	3354
0.00454939	0.0105445	0.342599	AT3G51800.3;AT3G51800.1;AT3G51800.2	AT3G51800.3 | Symbols: ATG2 | metallopeptidase M24 family protein | chr3:19211261-19213568 REVERSE LENGTH=385;AT3G51800.1 | Symbols: ATG2, EBP1, ATEBP1 | metallopeptidase M24 family protein | chr3:19211261-19213568 REVERSE LENGTH=392;AT3G51800.2 | Symbols:	15919	18358	16585	21838	21777	20880	19880	23141	20093	36508	35197	35442
0.00459394	0.0106294	0.453983	AT3G47520.1	AT3G47520.1 | Symbols: MDH | malate dehydrogenase | chr3:17513657-17514868 FORWARD LENGTH=403	9009	10974	10140	14179	13932	13152	14211	14157	14856	12586	12629	14244
0.00463402	0.0107037	0.828318	ATCG00340.1	ATCG00340.1 | Symbols: PSAB | Photosystem I, PsaA/PsaB protein | chrC:37375-39579 REVERSE LENGTH=734	807	634	716	1418	1284	1128	1345	1052	1526	1034	1280	907
0.004637	0.0106922	0.831755	AT3G09440.2;AT3G09440.1	AT3G09440.2 | Symbols: | Heat shock protein 70 (Hsp 70) family protein | chr3:2903434-2905632 REVERSE LENGTH=649;AT3G09440.1 | Symbols: | Heat shock protein 70 (Hsp 70) family protein | chr3:2903434-2905632 REVERSE LENGTH=649	1549	1057	1096	2215	2287	2087	2182	2487	2359	3548	4738	4274
0.0046797	0.0107721	-0.642895	AT5G35630.3;AT5G35630.2;AT5G35630.1	AT5G35630.3 | Symbols: GS2, GLN2, ATGSL1 | glutamine synthetase 2 | chr5:13831220-13833239 FORWARD LENGTH=430;AT5G35630.2 | Symbols: GS2, GLN2, ATGSL1 | glutamine synthetase 2 | chr5:13831220-13833239 FORWARD LENGTH=430;AT5G35630.1 | Symbols: GS2, GLN2, AT	35122	28287	31548	20551	20591	19671	21628	22566	20905	22080	20394	19565
0.0047429	0.0108989	0.547237	AT3G09840.1;AT5G03340.1;AT3G53230.1	AT3G09840.1 | Symbols: CDC48, ATCDC48, CDC48A | cell division cycle 48 | chr3:3019494-3022832 FORWARD LENGTH=809;AT5G03340.1 | Symbols: | ATPase, AAA-type, CDC48 protein | chr5:810091-813133 REVERSE LENGTH=810;AT3G53230.1 | Symbols: | ATPase, AAA-type, C	5483	4472	5801	7391	7879	7754	7901	7629	7881	7311	7457	7289
0.00474578	0.0108869	0.96796	AT3G26700.1	AT3G26700.1 | Symbols: | Protein kinase superfamily protein | chr3:9810669-9812356 FORWARD LENGTH=380	383	671	494	973	1051	1004	946	1045	883	577	607	839
0.00474897	0.0108756	1.03716	AT3G18410.2;AT3G18410.1;AT1G49140.1	AT3G18410.2 | Symbols: | Complex I subunit NDUFS6 | chr3:6323203-6323761 FORWARD LENGTH=106;AT3G18410.1 | Symbols: | Complex I subunit NDUFS6 | chr3:6323203-6323761 FORWARD LENGTH=106;AT1G49140.1 | Symbols: | Complex I subunit NDUFS6 | chr1:18177696-181	2263	3133	1905	5523	4688	4772	3668	4415	3559	3529	2880	3006
0.00475033	0.0108602	0.792631	AT1G30690.2;AT1G30690.1	AT1G30690.2 | Symbols: | Sec14p-like phosphatidylinositol transfer family protein | chr1:10888284-10890085 FORWARD LENGTH=540;AT1G30690.1 | Symbols: | Sec14p-like phosphatidylinositol transfer family protein | chr1:10888284-10890085 FORWARD LENGTH=540	29374	40262	31847	55757	55719	64316	64262	64479	63053	33078	32780	34143
0.00479721	0.0109487	0.721128	AT3G23280.2;AT3G23280.1	AT3G23280.2 | Symbols: XBAT35 | XB3 ortholog 5 in Arabidopsis thaliana | chr3:8321588-8324109 FORWARD LENGTH=438;AT3G23280.1 | Symbols: XBAT35 | XB3 ortholog 5 in Arabidopsis thaliana | chr3:8321588-8324109 FORWARD LENGTH=462	4962	3634	4154	6416	7257	7345	8381	8101	7972	7289	6480	7881
0.00479953	0.0109354	0.468392	AT3G51420.1	AT3G51420.1 | Symbols: SSL4, ATSSL4 | strictosidine synthase-like 4 | chr3:19084082-19085451 FORWARD LENGTH=370	7543	7598	6790	9557	10940	9846	10680	9770	9098	9624	9399	9206
0.00483217	0.0109911	0.527391	AT4G35410.1;AT2G17380.1;AT4G35410.2	AT4G35410.1 | Symbols: | Clathrin adaptor complex small chain family protein | chr4:16832572-16833476 FORWARD LENGTH=124;AT2G17380.1 | Symbols: AP19 | associated protein 19 | chr2:7553122-7554887 FORWARD LENGTH=161;AT4G35410.2 | Symbols: | Clathrin adapt	3973	3354	3341	5263	5351	4762	5370	6276	5627	4203	3947	4837
0.0048383	0.0109865	0.439279	AT3G12915.1;AT3G12915.2	AT3G12915.1 | Symbols: | Ribosomal protein S5/Elongation factor G/III/V family protein | chr3:4112999-4115708 FORWARD LENGTH=820;AT3G12915.2 | Symbols: | Ribosomal protein S5/Elongation factor G/III/V family protein | chr3:4112999-4115708 FORWARD LENGTH=	8489	7073	7867	10171	11101	10496	10354	10669	10481	15478	11032	10810
0.00488511	0.011074	0.53436	AT5G41950.1	AT5G41950.1 | Symbols: | Tetratricopeptide repeat (TPR)-like superfamily protein | chr5:16785825-16789360 FORWARD LENGTH=565	6903	8811	8038	11704	11825	10871	10610	9740	10404	4362	4441	4039
0.00493168	0.0111607	0.430521	AT3G60190.1;AT2G44590.2;AT2G44590.1;AT2G44590.3	AT3G60190.1 | Symbols: ADL4, ADLP2, EDR3, DRP1E, ADL1E, DL1E | DYNAMIN-like 1E | chr3:22244367-22247651 REVERSE LENGTH=624	22493	24386	27100	31989	33178	34536	41548	41088	44694	72089	83452	75893
0.00503868	0.0113837	0.416268	AT5G19760.1	AT5G19760.1 | Symbols: | Mitochondrial substrate carrier family protein | chr5:6679591-6681845 REVERSE LENGTH=298	12681	12378	12732	15937	16199	18295	15783	15885	15171	14726	15436	15299
0.00504009	0.0113677	-0.825458	AT2G10940.2;AT2G10940.1	AT2G10940.2 | Symbols: | Bifunctional inhibitor/lipid-transfer protein/seed storage 2S albumin superfamily protein | chr2:4311160-4312035 REVERSE LENGTH=291;AT2G10940.1 | Symbols: | Bifunctional inhibitor/lipid-transfer protein/seed storage 2S albumin su	981	1083	1264	664	636	578	336	593	325	505	521	404
0.00504102	0.0113507	0.503974	AT2G36530.1	AT2G36530.1 | Symbols: LOS2, ENO2 | Enolase | chr2:15321081-15323786 REVERSE LENGTH=444	7155	9171	7787	11537	11422	11236	12061	11637	12827	10238	11053	12004
0.00508374	0.0114278	0.723667	AT4G27440.1;AT4G27440.2;AT5G54190.1	AT4G27440.1 | Symbols: PORB | protochlorophyllide oxidoreductase B | chr4:13725648-13727107 FORWARD LENGTH=401;AT4G27440.2 | Symbols: PORB | protochlorophyllide oxidoreductase B | chr4:13725648-13727107 FORWARD LENGTH=401	5241	6422	4423	9186	8983	8395	8986	8504	7975	8271	8545	8509
0.00511471	0.0114782	0.479688	AT2G03510.1	AT2G03510.1 | Symbols: | SPFH/Band 7/PHB domain-containing membrane-associated protein family | chr2:1066717-1068934 FORWARD LENGTH=356	1745	2146	1831	2701	2734	2544	3009	2959	2777	3024	2647	3294
0.00512229	0.011476	1.48242	ATCG00270.1	ATCG00270.1 | Symbols: PSBD | photosystem II reaction center protein D | chrC:32711-33772 FORWARD LENGTH=353	2128	2438	2202	7746	5525	5640	5478	5365	5966	8191	6897	7686
0.00528425	0.0118191	0.512884	AT2G32080.2;AT2G32080.1	AT2G32080.2 | Symbols: PUR ALPHA-1 | purin-rich alpha 1 | chr2:13642716-13644036 REVERSE LENGTH=295;AT2G32080.1 | Symbols: PUR ALPHA-1 | purin-rich alpha 1 | chr2:13642716-13644036 REVERSE LENGTH=296	3207	3117	3929	4753	4962	4915	5143	5066	5445	4584	5168	5105
0.00529321	0.0118195	0.719452	AT3G60600.1;AT3G60600.2;AT3G60600.3	AT3G60600.1 | Symbols: VAP27-1, VAP, (AT)VAP, VAP27 | vesicle associated protein | chr3:22400537-22402408 FORWARD LENGTH=256;AT3G60600.2 | Symbols: VAP27-1 | vesicle associated protein | chr3:22400537-22401650 FORWARD LENGTH=217;AT3G60600.3 | Symbols: VAP2	125360	92206	92441	176165	174219	160060	142574	151202	160189	145497	146649	140524
0.00549071	0.0122401	1.03086	AT5G40760.1	AT5G40760.1 | Symbols: G6PD6 | glucose-6-phosphate dehydrogenase 6 | chr5:16311284-16314556 FORWARD LENGTH=515	2243	4355	3809	6699	7209	7356	6375	6309	6054	4252	4105	4562
0.00549679	0.0122333	#DIV/0!	AT4G33510.2;AT4G33510.1	AT4G33510.2 | Symbols: DHS2 | 3-deoxy-d-arabino-heptulosonate 7-phosphate synthase | chr4:16116496-16118233 FORWARD LENGTH=432;AT4G33510.1 | Symbols: DHS2 | 3-deoxy-d-arabino-heptulosonate 7-phosphate synthase | chr4:16116496-16118549 FORWARD LENGTH=507	0	0	0	143	76	141	199	199	0	0	0	131
0.00554767	0.0123261	0.932123	AT1G52380.1	AT1G52380.1 | Symbols: | NUP50 (Nucleoporin 50 kDa) protein | chr1:19509979-19511301 FORWARD LENGTH=440	524	394	344	847	849	712	851	739	720	813	826	1169
0.00555836	0.0123295	0.362258	AT2G31820.1	AT2G31820.1 | Symbols: | Ankyrin repeat family protein | chr2:13530350-13532562 FORWARD LENGTH=662	14773	16521	13900	19248	19716	19130	19925	19891	18950	14715	14534	14714
0.00557232	0.01234	0.368454	AT4G31170.4;AT4G31170.3;AT4G31170.2;AT4G31170.1;AT2G24360.1	AT4G31170.4 | Symbols: | Protein kinase superfamily protein | chr4:15153396-15154846 REVERSE LENGTH=307;AT4G31170.3 | Symbols: | Protein kinase superfamily protein | chr4:15153499-15154846 REVERSE LENGTH=412;AT4G31170.2 | Symbols: | Protein kinase super	23732	22876	19894	28698	28170	28984	27927	28466	27526	19555	19637	18785
0.00559097	0.0123609	0.921197	AT1G12200.1	AT1G12200.1 | Symbols: | Flavin-binding monooxygenase family protein | chr1:4137627-4139835 FORWARD LENGTH=465	4230	6716	7283	11946	11758	10816	10963	10599	11346	18853	20119	19726
0.00559405	0.0123474	-0.806706	AT5G45390.1	AT5G45390.1 | Symbols: CLPP4, NCLPP4 | CLP protease P4 | chr5:18396351-18397586 FORWARD LENGTH=292	9257	7216	8539	5057	5026	4216	6052	5579	5876	3956	3701	3714
0.00562464	0.0123945	0.642048	AT5G17770.1	AT5G17770.1 | Symbols: ATCBR, CBR1, CBR | NADH:cytochrome B5 reductase 1 | chr5:5864543-5866495 REVERSE LENGTH=281	6744	8810	6414	11210	11525	11547	11220	12044	10956	10286	10632	10936
0.0056448	0.0124186	1.13422	AT3G25610.1;AT1G13210.1	AT3G25610.1 | Symbols: | ATPase E1-E2 type family protein / haloacid dehalogenase-like hydrolase family protein | chr3:9308942-9313353 REVERSE LENGTH=1202;AT1G13210.1 | Symbols: ACA.l | autoinhibited Ca2+/ATPase II | chr1:4509252-4513774 REVERSE LENGTH=12	1879	4172	3031	6683	6783	6469	7115	6560	7209	2276	2542	2241
0.00570838	0.0125379	1.17981	AT5G45090.1	AT5G45090.1 | Symbols: AtPP2-A7, PP2-A7 | phloem protein 2-A7 | chr5:18202753-18205000 REVERSE LENGTH=332	890	640	798	1856	1985	1433	1189	1510	1287	1619	1793	1549
0.00573309	0.0125716	-0.260435	AT3G55030.1;AT2G39290.1	AT3G55030.1 | Symbols: PGPS2 | phosphatidylglycerolphosphate synthase 2 | chr3:20396860-20398224 FORWARD LENGTH=233;AT2G39290.1 | Symbols: PGPS1, PGP1, PGS1 | phosphatidylglycerolphosphate synthase 1 | chr2:16407274-16408840 FORWARD LENGTH=296	15881	15966	16511	13103	12912	14356	12102	12060	11694	10265	10251	11903
0.00575421	0.0125973	0.390817	AT1G30580.1	AT1G30580.1 | Symbols: | GTP binding | chr1:10831953-10835454 REVERSE LENGTH=394	7842	7677	6555	9550	9908	9484	10047	10252	10032	12474	13122	13891
0.00575529	0.0125791	0.962427	AT3G48990.1	AT3G48990.1 | Symbols: | AMP-dependent synthetase and ligase family protein | chr3:18159031-18161294 REVERSE LENGTH=514	2897	3637	2374	5409	5416	6533	4875	5285	5107	4696	3627	4888
0.00582042	0.0127008	0.261066	AT4G09010.1	AT4G09010.1 | Symbols: APX4, TL29 | ascorbate peroxidase 4 | chr4:5777502-5779338 REVERSE LENGTH=349	7664	7816	8229	9894	9449	9069	10086	9608	8463	9692	9588	10036
0.00583514	0.0127123	0.799697	AT5G56460.1	AT5G56460.1 | Symbols: | Protein kinase superfamily protein | chr5:22865509-22867866 FORWARD LENGTH=408	20621	21961	21453	42424	36714	32330	26497	27476	27100	18222	18190	18075
0.00587294	0.0127739	0.443064	AT3G61430.2;AT3G61430.1;AT1G01620.1;AT1G01620.2;AT3G54820.1	AT3G61430.2 | Symbols: PIP1A, ATPIP1, PIP1, PIP1;1 | plasma membrane intrinsic protein 1A | chr3:22733657-22735113 FORWARD LENGTH=286;AT3G61430.1 | Symbols: PIP1A, ATPIP1, PIP1, PIP1;1 | plasma membrane intrinsic protein 1A | chr3:22733657-22735113 FORWARD	3707	4306	4260	5179	5679	5827	9306	8983	9042	3930	3584	4093
0.00587706	0.0127622	0.737159	AT5G18190.1;AT3G03940.1	AT5G18190.1 | Symbols: | Protein kinase family protein | chr5:6010215-6013724 REVERSE LENGTH=691;AT3G03940.1 | Symbols: | Protein kinase family protein | chr3:1014412-1018244 REVERSE LENGTH=701	389	591	515	844	856	792	870	920	891	1209	973	1288
0.00614043	0.0133125	0.611216	AT1G18070.1;AT1G18070.2;AT1G18070.3	AT1G18070.1 | Symbols: | Translation elongation factor EF1A/initiation factor IF2gamma family protein | chr1:6214236-6218211 REVERSE LENGTH=532;AT1G18070.2 | Symbols: | Translation elongation factor EF1A/initiation factor IF2gamma family protein | chr1:6	18335	20446	24114	31467	30220	34388	29488	32816	30370	58603	63047	63201
0.00616434	0.0133428	0.66828	AT5G10840.1	AT5G10840.1 | Symbols: | Endomembrane protein 70 protein family | chr5:3424910-3427797 REVERSE LENGTH=648	7491	8495	10181	12851	14843	13890	16558	16715	16984	8168	7263	7260
0.00617029	0.0133342	0.480927	AT4G24330.1	AT4G24330.1 | Symbols: | Protein of unknown function (DUF1682) | chr4:12603848-12606229 REVERSE LENGTH=478	26813	31046	31677	42045	44267	38648	22706	25367	26071	18718	20455	20345
0.00617243	0.0133174	0.22771	AT1G56070.1	AT1G56070.1 | Symbols: LOS1 | Ribosomal protein S5/Elongation factor G/III/V family protein | chr1:20968245-20971077 REVERSE LENGTH=843	34327	32082	34805	40904	38759	38856	39376	40626	39846	38779	38208	40098
0.0062225	0.0134038	1.599	AT2G13800.1;AT2G13790.1	AT2G13800.1 | Symbols: ATSERK5, SERK5, BAK8 | somatic embryogenesis receptor-like kinase 5 | chr2:5753276-5757065 FORWARD LENGTH=601;AT2G13790.1 | Symbols: ATSERK4, SERK4, BKK1, BAK7 | somatic embryogenesis receptor-like kinase 4 | chr2:5741979-5746581 FOR	308	614	442	1479	1573	1080	994	864	912	697	810	888
0.0062553	0.0134529	0.491455	AT1G74470.1	AT1G74470.1 | Symbols: | Pyridine nucleotide-disulphide oxidoreductase family protein | chr1:27991248-27992845 FORWARD LENGTH=467	5277	5974	6866	8360	8489	8621	8475	9411	9158	6735	8043	7766
0.00635263	0.0136404	2.08923	AT5G46750.1	AT5G46750.1 | Symbols: AGD9 | ARF-GAP domain 9 | chr5:18969950-18971817 REVERSE LENGTH=402	0	237	484	1023	931	1114	518	730	437	1101	1163	1062
0.00639353	0.0137063	0.970878	AT3G13320.1	AT3G13320.1 | Symbols: CAX2, atcax2 | cation exchanger 2 | chr3:4315418-4317997 FORWARD LENGTH=441	6457	7270	11369	16721	15971	16497	14458	13249	15199	7647	7471	7003
0.00640267	0.013704	0.264143	AT3G48930.1;AT4G30800.1	AT3G48930.1 | Symbols: EMB1080 | Nucleic acid-binding, OB-fold-like protein | chr3:18141017-18142189 REVERSE LENGTH=160	87005	95724	95105	109150	115594	108913	116213	119208	111570	110197	112735	117544
0.00646771	0.0138211	0.633236	AT5G24290.2;AT5G24290.1	AT5G24290.2 | Symbols: | Vacuolar iron transporter (VIT) family protein | chr5:8263271-8265618 REVERSE LENGTH=534;AT5G24290.1 | Symbols: | Vacuolar iron transporter (VIT) family protein | chr5:8263271-8265618 REVERSE LENGTH=550	1638	2077	1526	2563	2745	2821	3438	3367	3003	2457	2549	2188
0.00648126	0.0138281	0.574376	AT2G31960.2;AT2G31960.1;AT1G05570.2;AT1G05570.1;AT5G36870.1	AT2G31960.2 | Symbols: GSL03 | glucan synthase-like 3 | chr2:13589545-13600066 FORWARD LENGTH=1950;AT2G31960.1 | Symbols: ATGSL03, GSL03, ATGSL3 | glucan synthase-like 3 | chr2:13589545-13600066 FORWARD LENGTH=1950;AT1G05570.2 | Symbols: CALS1 | callose sy	2162	2489	1960	3007	3391	3446	3339	3102	3096	4043	3044	3419
0.00649235	0.0138297	-1.03414	AT3G18740.1;AT1G77940.1;AT1G36240.1	AT3G18740.1 | Symbols: | Ribosomal protein L7Ae/L30e/S12e/Gadd45 family protein | chr3:6453437-6453870 FORWARD LENGTH=112;AT1G77940.1 | Symbols: | Ribosomal protein L7Ae/L30e/S12e/Gadd45 family protein | chr1:29304116-29305288 REVERSE LENGTH=112;AT1G3624	60146	44330	47205	26687	23325	24055	22626	26564	21816	20665	16967	21157
0.00653977	0.0139087	-0.601498	AT4G14670.1;AT1G74310.1;AT5G15450.1	AT4G14670.1 | Symbols: CLPB2 | casein lytic proteinase B2 | chr4:8410054-8412557 FORWARD LENGTH=623;AT1G74310.1 | Symbols: ATHSP101, HSP101, HOT1 | heat shock protein 101 | chr1:27936715-27939862 REVERSE LENGTH=911;AT5G15450.1 | Symbols: APG6, CLPB3, CLPB-	7971	8518	9836	5781	6060	5509	6656	5987	7618	5579	5834	4764
0.00682961	0.0145021	0.526385	AT1G01790.1	AT1G01790.1 | Symbols: KEA1, ATKEA1 | K+ efflux antiporter 1 | chr1:284781-290869 FORWARD LENGTH=1193	3861	4042	4663	5513	6381	6205	7237	6383	6860	5028	5002	4909
0.00686984	0.0145645	1.44554	AT5G66680.1	AT5G66680.1 | Symbols: DGL1 | dolichyl-diphosphooligosaccharide-protein glycosyltransferase 48kDa subunit family protein | chr5:26617840-26620581 REVERSE LENGTH=437	17935	23171	24499	73719	52369	52597	38204	37878	37917	51592	36488	41515
0.0068712	0.0145444	0.268987	AT4G11860.1	AT4G11860.1 | Symbols: | Protein of unknown function (DUF544) | chr4:7134237-7138361 REVERSE LENGTH=682	3165	3038	3350	3870	3668	3973	3856	4373	3996	3923	4867	4491
0.00702548	0.0148475	-0.658011	AT3G18370.1	AT3G18370.1 | Symbols: SYTF, ATSYTF, NTMC2TYPE3, NTMC2T3 | C2 domain-containing protein | chr3:6306362-6310256 FORWARD LENGTH=815	721	591	602	404	371	438	526	459	425	735	545	500
0.00704012	0.0148551	0.290077	AT4G27090.1	AT4G27090.1 | Symbols: | Ribosomal protein L14 | chr4:13594104-13595187 REVERSE LENGTH=134	4408	4252	4685	5544	5626	5147	6281	6081	5677	5492	5518	5584
0.0071723	0.0151103	0.582898	AT1G12000.1;AT4G04040.1	AT1G12000.1 | Symbols: | Phosphofructokinase family protein | chr1:4050159-4053727 REVERSE LENGTH=566;AT4G04040.1 | Symbols: MEE51 | Phosphofructokinase family protein | chr4:1939250-1942765 FORWARD LENGTH=569	8307	6783	9385	12025	11877	12758	13565	13895	12569	8908	8045	8346
0.00735305	0.0154668	-0.800584	AT1G66580.1;AT1G26910.1	AT1G66580.1 | Symbols: SAG24, RPL10C | senescence associated gene 24 | chr1:24839208-24840439 FORWARD LENGTH=221;AT1G26910.1 | Symbols: RPL10B | Ribosomal protein L16p/L10e family protein | chr1:9321709-9322813 FORWARD LENGTH=221	2057	2319	2586	1490	1419	1088	1808	1666	1781	1522	1503	1400
0.0073886	0.0155172	0.800985	AT1G21270.1;AT1G21250.1;AT1G21210.1;AT3G25490.1;AT1G16260.2;AT1G16260.1;AT1G21230.1;AT1G21240.1;AT1G19390.1;AT1G69730.1	AT1G21270.1 | Symbols: WAK2 | wall-associated kinase 2 | chr1:7444997-7447345 FORWARD LENGTH=732;AT1G21250.1 | Symbols: WAK1, PRO25 | cell wall-associated kinase | chr1:7439512-7441892 FORWARD LENGTH=735;AT1G21210.1 | Symbols: WAK4 | wall associated kinase	1328	2063	1603	3112	2896	2693	2471	2369	2485	2622	2465	2763
0.00739026	0.0154964	0.408682	AT3G14690.1;AT3G14660.1;AT3G14650.1;AT3G14630.1;AT3G14640.1	AT3G14690.1 | Symbols: CYP72A15 | cytochrome P450, family 72, subfamily A, polypeptide 15 | chr3:4937410-4939310 FORWARD LENGTH=512;AT3G14660.1 | Symbols: CYP72A13 | cytochrome P450, family 72, subfamily A, polypeptide 13 | chr3:4924960-4926911 FORWARD LEN	6678	7177	6278	8892	8307	9527	8960	8319	8006	8409	9055	9552
0.0074035	0.0155	0.202801	AT2G46280.3;AT2G46280.2;AT2G46280.1;AT2G46290.1	AT2G46280.3 | Symbols: TRIP-1, TIF3I1 | TGF-beta receptor interacting protein 1 | chr2:19004179-19005393 REVERSE LENGTH=254;AT2G46280.2 | Symbols: TRIP-1, TIF3I1 | TGF-beta receptor interacting protein 1 | chr2:19003656-19005393 REVERSE LENGTH=328;AT2G4628	7171	6741	7250	7960	8401	7995	8744	9066	8967	9699	10344	9937
0.007406	0.0154811	0.952612	AT1G18620.1;AT1G18620.2	AT1G18620.1 | Symbols: | unknown protein; BEST Arabidopsis thaliana protein match is: unknown protein (TAIR:AT1G74160.1); Has 1987 Blast hits to 1263 proteins in 207 species: Archae - 0; Bacteria - 172; Metazoa - 665; Fungi - 149; Plants - 271; Viruses -	1263	902	775	1858	2103	1729	1716	2098	2063	2787	2696	2979
0.00741798	0.015482	0.4891	AT3G21640.1	AT3G21640.1 | Symbols: TWD1, UCU2, FKBP42, ATFKBP42 | FKBP-type peptidyl-prolyl cis-trans isomerase family protein | chr3:7619025-7621097 REVERSE LENGTH=365	11193	10154	11718	16874	15266	14269	11949	12288	11872	10776	10513	9599
0.00748628	0.0156003	0.515197	AT1G54780.1	AT1G54780.1 | Symbols: TLP18.3 | thylakoid lumen 18.3 kDa protein | chr1:20439533-20440953 FORWARD LENGTH=285	1505	1260	1168	1773	1918	1930	1742	1972	1980	1691	1937	1915
0.00749127	0.0155865	3.06405	AT4G32650.2;AT4G32650.3;AT4G32650.1	AT4G32650.2 | Symbols: ATKC1, KAT3, KC1, AtLKT1 | potassium channel in Arabidopsis thaliana 3 | chr4:15751528-15754797 REVERSE LENGTH=597;AT4G32650.3 | Symbols: ATKC1, KAT3, KC1, AtLKT1 | potassium channel in Arabidopsis thaliana 3 | chr4:15751482-15754797	0	190	0	433	494	662	778	626	963	401	365	367
0.0074965	0.0155732	0.350786	AT1G42970.1	AT1G42970.1 | Symbols: GAPB | glyceraldehyde-3-phosphate dehydrogenase B subunit | chr1:16127552-16129584 FORWARD LENGTH=447	138406	149193	146911	192314	191625	170172	188153	186165	190321	174830	171149	175338
0.00754734	0.0156546	0.383739	AT5G25460.1	AT5G25460.1 | Symbols: | Protein of unknown function, DUF642 | chr5:8863430-8865394 FORWARD LENGTH=369	29830	31903	32859	39365	39502	44549	43893	45714	43424	48683	48042	51079
0.00757634	0.0156905	0.78414	AT3G10690.1	AT3G10690.1 | Symbols: GYRA | DNA GYRASE A | chr3:3339612-3346243 REVERSE LENGTH=950	889	567	674	1253	1272	1143	921	728	1253	875	908	2808
0.00772333	0.0159703	-0.598927	AT2G30620.1;AT2G30620.2;AT1G06760.1	AT2G30620.1 | Symbols: | winged-helix DNA-binding transcription factor family protein | chr2:13045360-13046267 FORWARD LENGTH=273;AT2G30620.2 | Symbols: | winged-helix DNA-binding transcription factor family protein | chr2:13045360-13046267 FORWARD LENGT	15418	16466	19191	10622	11620	11480	10826	11506	11597	9405	10318	9767
0.00787039	0.0162493	0.357847	AT1G77590.1	AT1G77590.1 | Symbols: LACS9 | long chain acyl-CoA synthetase 9 | chr1:29148501-29151776 REVERSE LENGTH=691	3476	3113	2963	3998	4278	3965	4316	4165	4262	11728	3423	4013
0.00801421	0.0165208	0.955525	AT2G18710.1	AT2G18710.1 | Symbols: SCY1 | SECY homolog 1 | chr2:8112231-8114452 REVERSE LENGTH=551	6208	8968	9184	17396	16491	13354	16226	14506	14268	13212	14422	14164
0.00813782	0.0167499	0.454594	AT4G18050.1;AT2G47000.1;AT3G62150.1;AT4G01820.1;AT1G02530.1;AT1G02520.1;AT1G10680.1;AT4G01830.1	AT4G18050.1 | Symbols: PGP9 | P-glycoprotein 9 | chr4:10022205-10027280 FORWARD LENGTH=1236;AT2G47000.1 | Symbols: MDR4, PGP4, ABCB4, ATPGP4 | ATP binding cassette subfamily B4 | chr2:19310008-19314750 REVERSE LENGTH=1286;AT3G62150.1 | Symbols: PGP21 | P-	7593	8760	8172	10773	10597	12239	14516	13563	13943	10126	9764	10153
0.00827398	0.0170041	-0.856276	AT5G15970.1	AT5G15970.1 | Symbols: KIN2, COR6.6 | stress-responsive protein (KIN2) / stress-induced protein (KIN2) / cold-responsive protein (COR6.6) / cold-regulated protein (COR6.6) | chr5:5211966-5212441 FORWARD LENGTH=66	12986	13729	17150	8251	7294	8685	8848	8254	8703	9422	11002	11241
0.00831009	0.0170522	0.409181	AT4G27700.1	AT4G27700.1 | Symbols: | Rhodanese/Cell cycle control phosphatase superfamily protein | chr4:13826541-13827673 REVERSE LENGTH=224	2064	2292	2185	3020	3034	2632	2405	3415	2796	3061	2558	3007
0.00831664	0.0170396	0.771942	AT1G64500.1	AT1G64500.1 | Symbols: | Glutaredoxin family protein | chr1:23953270-23954376 FORWARD LENGTH=368	5735	7546	4706	10783	9925	10006	10080	10232	9323	6446	5333	5522
0.0083916	0.017167	0.923648	AT2G43950.3;AT2G43950.2;AT2G43950.1	AT2G43950.3 | Symbols: OEP37 | chloroplast outer envelope protein 37 | chr2:18200677-18202644 REVERSE LENGTH=280;AT2G43950.2 | Symbols: OEP37 | chloroplast outer envelope protein 37 | chr2:18200830-18202644 REVERSE LENGTH=333;AT2G43950.1 | Symbols: OEP37,	1673	1279	2218	3231	3001	3575	3399	3428	3156	2982	2718	2858
0.00842736	0.0172139	0.45713	AT2G40840.1	AT2G40840.1 | Symbols: DPE2 | disproportionating enzyme 2 | chr2:17045368-17050779 FORWARD LENGTH=955	7770	6936	5991	9320	9348	9745	10331	10508	9710	8958	9847	9218
0.00842903	0.0171911	0.496777	AT1G53210.1	AT1G53210.1 | Symbols: | sodium/calcium exchanger family protein / calcium-binding EF hand family protein | chr1:19844790-19847533 FORWARD LENGTH=585	11136	12425	14818	17876	18325	17954	16591	15511	15993	10519	11110	11109
0.00843555	0.0171783	0.509097	AT1G06680.1;AT1G06680.2;AT2G30790.1	AT1G06680.1 | Symbols: PSBP-1, OEE2, PSII-P, OE23 | photosystem II subunit P-1 | chr1:2047940-2049186 FORWARD LENGTH=263;AT1G06680.2 | Symbols: PSBP-1, OEE2, PSII-P | photosystem II subunit P-1 | chr1:2048076-2049186 FORWARD LENGTH=219	11272	15164	12996	18956	18929	18233	16290	17406	17483	16244	15520	16107
0.00849762	0.0172785	0.914328	AT5G50640.1;AT5G50530.1	AT5G50640.1 | Symbols: | CBS / octicosapeptide/Phox/Bemp1 (PB1) domains-containing protein | chr5:20605218-20608264 REVERSE LENGTH=548;AT5G50530.1 | Symbols: | CBS / octicosapeptide/Phox/Bemp1 (PB1) domains-containing protein | chr5:20571876-20574922 REV	384	487	664	911	926	1056	755	763	669	1250	1298	1590
0.00857384	0.0174071	#DIV/0!	AT5G57200.1	AT5G57200.1 | Symbols: | ENTH/ANTH/VHS superfamily protein | chr5:23177696-23180601 FORWARD LENGTH=591	0	0	0	405	269	199	159	0	261	114	0	69
0.00860793	0.0174499	0.34914	AT5G03280.1	AT5G03280.1 | Symbols: EIN2, PIR2, CKR1, ERA3, ORE3, ORE2, ATEIN2 | NRAMP metal ion transporter family protein | chr5:788589-793066 FORWARD LENGTH=1294	58356	61806	64125	78749	83301	72695	70713	66381	74067	143880	135583	133483
0.00861215	0.0174321	0.263652	AT5G46800.1	AT5G46800.1 | Symbols: BOU | Mitochondrial substrate carrier family protein | chr5:18988779-18989810 REVERSE LENGTH=300	27307	24355	25405	30591	32042	29887	33189	31380	32094	25261	26983	24565
0.00876564	0.0177161	0.655099	AT3G07420.1	AT3G07420.1 | Symbols: NS2, ATNS2, SYNC2_ARATH, SYNC2 | asparaginyl-tRNA synthetase 2 | chr3:2374179-2376644 REVERSE LENGTH=638	10300	12419	9921	17234	18902	15263	15110	17378	17920	15833	16789	16061
0.00878233	0.0177231	0.788808	AT4G14160.2;AT4G14160.1;AT4G14160.3;AT3G23660.1;AT1G05520.1;AT3G23660.2	AT4G14160.2 | Symbols: | Sec23/Sec24 protein transport family protein | chr4:8167574-8173026 FORWARD LENGTH=772;AT4G14160.1 | Symbols: | Sec23/Sec24 protein transport family protein | chr4:8167574-8173026 FORWARD LENGTH=773;AT4G14160.3 | Symbols: | Sec2	1886	3066	2351	3954	4225	4438	3410	2852	3421	3515	3048	3336
0.00888522	0.0179039	1.20652	AT5G45750.1;AT4G18800.1	AT5G45750.1 | Symbols: AtRABA1c, RABA1c | RAB GTPase homolog A1C | chr5:18559318-18560639 FORWARD LENGTH=216;AT4G18800.1 | Symbols: ATHSGBP, ATRAB11B, ATRABA1D, RABA1d | RAB GTPase homolog A1D | chr4:10320156-10321339 REVERSE LENGTH=214	663	1437	1909	3102	3164	2986	2987	2921	2936	1738	1570	1631
0.00911574	0.0183408	0.460817	AT3G54470.1;AT1G12775.1	AT3G54470.1 | Symbols: | uridine 5-monophosphate synthase / UMP synthase (PYRE-F) (UMPS) | chr3:20168285-20170245 REVERSE LENGTH=476;AT1G12775.1 | Symbols: | Pentatricopeptide repeat (PPR) superfamily protein | chr1:4353906-4355840 FORWARD LENGTH=644	3227	2777	2704	3724	4288	3973	4584	4772	3759	3712	3536	3985
0.00926987	0.018623	0.723326	AT4G11380.1;AT4G11380.2	AT4G11380.1 | Symbols: | Adaptin family protein | chr4:6920608-6925444 FORWARD LENGTH=894;AT4G11380.2 | Symbols: | Adaptin family protein | chr4:6920608-6925444 FORWARD LENGTH=916	3198	4156	2912	6223	5399	5327	5686	6343	6030	3674	4463	3853
0.00934311	0.0187421	0.711677	AT3G43300.2;AT3G43300.1	AT3G43300.2 | Symbols: ATMIN7 | HOPM interactor 7 | chr3:15234235-15245034 REVERSE LENGTH=1727;AT3G43300.1 | Symbols: ATMIN7, BEN1 | HOPM interactor 7 | chr3:15234235-15245034 REVERSE LENGTH=1758	62250	61493	56531	86961	94553	113722	80879	97227	84646	55922	47059	52483
0.0093801	0.0187882	-1.06119	AT4G14600.1	AT4G14600.1 | Symbols: | Target SNARE coiled-coil domain protein | chr4:8376562-8378078 FORWARD LENGTH=137	959	717	1045	403	478	423	436	466	530	619	497	747
0.00941923	0.0188385	-0.432222	AT5G55920.1	AT5G55920.1 | Symbols: OLI2 | S-adenosyl-L-methionine-dependent methyltransferases superfamily protein | chr5:22645742-22649383 REVERSE LENGTH=682	9584	9025	10810	7248	7495	7060	8413	8349	8293	8616	8083	7358
0.00947826	0.0189283	0.385123	AT5G66760.1	AT5G66760.1 | Symbols: SDH1-1 | succinate dehydrogenase 1-1 | chr5:26653776-26657224 FORWARD LENGTH=634	4133	4776	5076	5911	6330	6023	5413	5716	5745	6686	6838	6599
0.00952346	0.0189903	0.571871	AT5G10740.1	AT5G10740.1 | Symbols: | Protein phosphatase 2C family protein | chr5:3393797-3395848 REVERSE LENGTH=354	5147	6010	5928	9394	8428	7574	8232	8787	8779	11965	11860	12115
0.00956848	0.0190518	2.5965	AT3G07890.2;AT3G07890.1	AT3G07890.2 | Symbols: | Ypt/Rab-GAP domain of gyp1p superfamily protein | chr3:2516639-2518784 REVERSE LENGTH=400;AT3G07890.1 | Symbols: | Ypt/Rab-GAP domain of gyp1p superfamily protein | chr3:2516639-2518784 REVERSE LENGTH=400	0	249	0	552	518	436	329	793	276	279	299	228
0.00957579	0.0190381	-0.673506	AT5G23210.4;AT5G23210.2;AT5G23210.3;AT5G23210.1	AT5G23210.4 | Symbols: SCPL34 | serine carboxypeptidase-like 34 | chr5:7811625-7814608 FORWARD LENGTH=363;AT5G23210.2 | Symbols: SCPL34 | serine carboxypeptidase-like 34 | chr5:7811625-7814837 FORWARD LENGTH=403;AT5G23210.3 | Symbols: SCPL34 | serine carbo	11087	8591	10417	6654	6513	5702	6441	6555	7159	6758	5931	6247
0.00958259	0.0190234	0.468703	AT5G62700.1;AT5G62690.1	AT5G62700.1 | Symbols: TUB3 | tubulin beta chain 3 | chr5:25184501-25186426 FORWARD LENGTH=450;AT5G62690.1 | Symbols: TUB2 | tubulin beta chain 2 | chr5:25181560-25183501 FORWARD LENGTH=450	25839	23942	30914	36344	38735	36592	38984	39401	42013	28305	32081	33854
0.00981406	0.0194542	0.357917	AT3G11400.1;AT3G11400.2	AT3G11400.1 | Symbols: EIF3G1, ATEIF3G1 | eukaryotic translation initiation factor 3G1 | chr3:3578536-3580366 FORWARD LENGTH=294;AT3G11400.2 | Symbols: EIF3G1, ATEIF3G1 | eukaryotic translation initiation factor 3G1 | chr3:3578536-3580366 FORWARD LENGTH=32	1911	1839	1737	2416	2468	2148	2170	2181	2341	2822	2264	2275
0.00985099	0.0194986	0.282781	AT4G34670.1	AT4G34670.1 | Symbols: | Ribosomal protein S3Ae | chr4:16548724-16550222 FORWARD LENGTH=262	24725	26651	26832	30556	33743	30844	33621	31976	33949	29608	30032	26803
0.0098813	0.0195298	0.426102	ATCG00380.1	ATCG00380.1 | Symbols: RPS4 | chloroplast ribosomal protein S4 | chrC:45223-45828 REVERSE LENGTH=201	13390	16370	17100	21444	20588	20929	25635	23715	25021	25416	25054	24432
0.0100734	0.0198802	#DIV/0!	AT5G02490.1;AT1G56410.1	AT5G02490.1 | Symbols: | Heat shock protein 70 (Hsp 70) family protein | chr5:550296-552565 REVERSE LENGTH=653;AT1G56410.1 | Symbols: ERD2, HSP70T-1 | heat shock protein 70 (Hsp 70) family protein | chr1:21117147-21119241 FORWARD LENGTH=617	0	0	0	177	305	157	194	133	127	307	415	323
0.0103465	0.0203891	0.474365	AT3G22960.1	AT3G22960.1 | Symbols: PKP1, PKP-ALPHA | Pyruvate kinase family protein | chr3:8139369-8141771 FORWARD LENGTH=596	9024	11205	11792	15010	15322	14155	15409	14680	14716	12152	12270	11493
0.0103811	0.0204273	0.313101	AT4G11600.1	AT4G11600.1 | Symbols: ATGPX6, PHGPX, LSC803, GPX6 | glutathione peroxidase 6 | chr4:7010021-7011330 REVERSE LENGTH=232	12886	14607	13592	16198	18010	16835	16458	17882	16673	18577	20822	21333
0.0103818	0.0203988	0.585056	AT1G73200.1	AT1G73200.1 | Symbols: | Putative integral membrane protein conserved region (DUF2404) | chr1:27523454-27526573 REVERSE LENGTH=779	5333	6029	4133	7550	7972	7722	7037	7306	6774	7649	7995	7212
0.0105616	0.0207216	0.495256	AT3G01280.1	AT3G01280.1 | Symbols: VDAC1, ATVDAC1 | voltage dependent anion channel 1 | chr3:85754-87612 FORWARD LENGTH=276	4179	4191	4900	6513	6597	5595	5718	5931	5346	5101	5112	5568
0.0105766	0.0207209	-0.573373	AT1G04410.1;AT5G43330.1;AT5G56720.1	AT1G04410.1 | Symbols: | Lactate/malate dehydrogenase family protein | chr1:1189418-1191267 REVERSE LENGTH=332;AT5G43330.1 | Symbols: | Lactate/malate dehydrogenase family protein | chr5:17390552-17392449 FORWARD LENGTH=332	16491	19399	20770	11672	13433	12973	13939	14457	15445	14863	14645	13933
0.0107159	0.0209631	0.647754	AT1G01540.2;AT4G01330.1;AT4G01330.2	AT1G01540.2 | Symbols: | Protein kinase superfamily protein | chr1:195980-198383 FORWARD LENGTH=472;AT4G01330.1 | Symbols: | Protein kinase superfamily protein | chr4:550723-552847 FORWARD LENGTH=479;AT4G01330.2 | Symbols: | Protein kinase superfamily p	5654	7590	8666	11457	11875	10995	10700	10117	11078	7051	6732	6371
0.0107593	0.0210175	1.38655	AT1G73240.1	AT1G73240.1 | Symbols: | CONTAINS InterPro DOMAIN/s: Nucleoporin protein Ndc1-Nup (InterPro:IPR019049); Has 36 Blast hits to 36 proteins in 17 species: Archae - 0; Bacteria - 0; Metazoa - 1; Fungi - 0; Plants - 35; Viruses - 0; Other Eukaryotes - 0 (sourc	438	435	201	793	1132	883	626	787	796	822	738	724
0.0108728	0.0212082	0.687841	AT5G64330.2;AT5G64330.1	AT5G64330.2 | Symbols: NPH3, RPT3, JK218 | Phototropic-responsive NPH3 family protein | chr5:25727568-25729510 FORWARD LENGTH=558;AT5G64330.1 | Symbols: NPH3, RPT3, JK218 | Phototropic-responsive NPH3 family protein | chr5:25727568-25730225 FORWARD LENGTH=	3931	4313	3549	6366	5473	7158	5334	5976	6188	12906	10342	13567
0.0110056	0.0214363	0.312082	AT4G18330.1;AT1G04170.1;AT4G18330.2	AT4G18330.1 | Symbols: | Translation elongation factor EF1A/initiation factor IF2gamma family protein | chr4:10126747-10128039 FORWARD LENGTH=284;AT1G04170.1 | Symbols: EIF2 GAMMA | eukaryotic translation initiation factor 2 gamma subunit | chr1:1097423-1	16033	17997	16753	21849	21595	19603	21254	23070	21215	23554	24250	22388
0.0110438	0.0214793	0.249502	AT3G13920.3;AT3G13920.1;AT1G72730.1;AT3G13920.2;AT3G13920.4	AT3G13920.3 | Symbols: EIF4A1, RH4, TIF4A1 | eukaryotic translation initiation factor 4A1 | chr3:4592635-4594094 REVERSE LENGTH=402;AT3G13920.1 | Symbols: EIF4A1, RH4, TIF4A1 | eukaryotic translation initiation factor 4A1 | chr3:4592635-4594128 REVERSE LEN	47636	49530	49044	61394	57873	54547	60806	59281	59009	54460	54543	57130
0.0110853	0.0215289	-0.484214	AT5G14780.1	AT5G14780.1 | Symbols: FDH | formate dehydrogenase | chr5:4777043-4779190 FORWARD LENGTH=384	4690	4268	3879	3311	2826	3040	2409	2641	2753	3444	3043	2829
0.0112212	0.0217614	0.456284	AT3G55360.1	AT3G55360.1 | Symbols: CER10, ECR, ATTSC13, TSC13 | 3-oxo-5-alpha-steroid 4-dehydrogenase family protein | chr3:20521186-20522856 REVERSE LENGTH=310	399	418	476	597	636	541	512	705	498	583	615	605
0.0112272	0.0217416	0.374023	AT4G24550.1;AT4G24550.3;AT4G24550.2	AT4G24550.1 | Symbols: | Clathrin adaptor complexes medium subunit family protein | chr4:12675873-12678526 FORWARD LENGTH=380;AT4G24550.3 | Symbols: | Clathrin adaptor complexes medium subunit family protein | chr4:12675873-12678689 FORWARD LENGTH=385;AT	8966	8234	7266	10910	10658	10139	10323	11431	11268	12447	13765	13552
0.0112748	0.0218023	0.424829	AT2G27460.1	AT2G27460.1 | Symbols: | sec23/sec24 transport family protein | chr2:11740670-11744867 FORWARD LENGTH=745	2296	2747	2740	3722	3463	3263	2210	2392	2201	1610	2182	1938
0.0113478	0.0219119	0.399823	AT1G75930.1	AT1G75930.1 | Symbols: EXL6 | extracellular lipase 6 | chr1:28508109-28509708 FORWARD LENGTH=343	13725	15661	15869	18298	20251	21158	20402	25289	23179	87052	92804	81573
0.0113658	0.0219151	-0.19031	AT1G21370.2;AT1G21370.1	AT1G21370.2 | Symbols: | unknown protein; CONTAINS InterPro DOMAIN/s: Protein of unknown function DUF218 (InterPro:IPR003848); Has 35333 Blast hits to 34131 proteins in 2444 species: Archae - 798; Bacteria - 22429; Metazoa - 974; Fungi - 991; Plants - 531	905	856	885	813	751	755	807	999	701	498	462	556
0.0114406	0.0220276	1.18319	AT3G28270.2;AT3G28270.1	AT3G28270.2 | Symbols: | Protein of unknown function (DUF677) | chr3:10538725-10539849 FORWARD LENGTH=374;AT3G28270.1 | Symbols: | Protein of unknown function (DUF677) | chr3:10538725-10539849 FORWARD LENGTH=374	1252	739	620	1723	1941	2265	1186	1100	1053	1854	2166	2319
0.0114457	0.0220059	0.222737	AT1G33120.1;AT1G33140.1;AT4G10450.1	AT1G33120.1 | Symbols: | Ribosomal protein L6 family | chr1:12010986-12012223 FORWARD LENGTH=194;AT1G33140.1 | Symbols: PGY2 | Ribosomal protein L6 family | chr1:12023360-12024502 FORWARD LENGTH=194;AT4G10450.1 | Symbols: | Ribosomal protein L6 family |	26241	26491	26863	29508	32837	30538	33195	33996	35974	30196	31560	31021
0.0114618	0.0220052	0.608709	AT2G46820.2;AT2G46820.1	AT2G46820.2 | Symbols: PTAC8, TMP14, PSAP, PSI-P | photosystem I P subunit | chr2:19243729-19244870 FORWARD LENGTH=174;AT2G46820.1 | Symbols: PTAC8, TMP14, PSAP, PSI-P | photosystem I P subunit | chr2:19243729-19244870 FORWARD LENGTH=174	4865	5109	4126	7791	6240	7470	6513	6562	6797	5066	5288	5033
0.0115869	0.0222138	0.419013	AT1G72660.3;AT1G72660.2;AT1G72660.1;AT1G17470.2;AT1G17470.1	AT1G72660.3 | Symbols: | P-loop containing nucleoside triphosphate hydrolases superfamily protein | chr1:27354161-27356543 FORWARD LENGTH=399;AT1G72660.2 | Symbols: | P-loop containing nucleoside triphosphate hydrolases superfamily protein | chr1:2735416	2829	3634	3504	4421	4531	4374	4666	4987	4788	4073	4724	5168
0.0117663	0.0225255	0.281221	AT4G03560.1	AT4G03560.1 | Symbols: ATTPC1, TPC1, ATCCH1, FOU2 | two-pore channel 1 | chr4:1580253-1585691 FORWARD LENGTH=733	9211	10075	9605	10915	11973	12221	11558	10331	11935	9378	10370	9659
0.0120294	0.0229963	#DIV/0!	AT3G12390.1;AT5G13850.1	AT3G12390.1 | Symbols: | Nascent polypeptide-associated complex (NAC), alpha subunit family protein | chr3:3942344-3943595 FORWARD LENGTH=203;AT5G13850.1 | Symbols: NACA3 | nascent polypeptide-associated complex subunit alpha-like protein 3 | chr5:4471361	0	0	0	198	172	348	282	304	274	651	617	666
0.0120542	0.0230109	0.645861	AT1G19870.1	AT1G19870.1 | Symbols: iqd32 | IQ-domain 32 | chr1:6895400-6898539 REVERSE LENGTH=794	3527	5116	5080	6797	7701	6974	7201	7353	8032	4860	4975	4338
0.0121491	0.0231593	-0.752992	AT3G09500.1;AT3G55170.2;AT3G55170.1	AT3G09500.1 | Symbols: | Ribosomal L29 family protein | chr3:2917047-2917895 FORWARD LENGTH=123;AT3G55170.2 | Symbols: | Ribosomal L29 family protein | chr3:20453136-20454293 REVERSE LENGTH=123;AT3G55170.1 | Symbols: | Ribosomal L29 family protein |	11796	11670	8760	6061	6525	6536	6527	7854	6714	8704	5439	6095
0.0122064	0.0232355	-0.838298	AT5G62390.1	AT5G62390.1 | Symbols: ATBAG7, BAG7 | BCL-2-associated athanogene 7 | chr5:25052377-25054170 REVERSE LENGTH=446	12921	16828	18343	9000	9272	8626	13016	11299	11654	16694	21202	20456
0.0122678	0.0233192	0.893642	AT3G22750.1	AT3G22750.1 | Symbols: | Protein kinase superfamily protein | chr3:8037364-8039096 REVERSE LENGTH=378	1196	1392	1992	3101	2925	2483	3099	2854	2849	1983	1807	2262
0.0123549	0.0234517	-0.367338	AT3G56340.1	AT3G56340.1 | Symbols: | Ribosomal protein S26e family protein | chr3:20892309-20893343 REVERSE LENGTH=130	39216	44310	46058	32679	35290	32486	38723	34544	41691	33445	31599	29746
0.01237	0.023447	0.582319	AT3G12780.1	AT3G12780.1 | Symbols: PGK1 | phosphoglycerate kinase 1 | chr3:4061127-4063140 REVERSE LENGTH=481	41845	41173	39877	59309	54450	70246	50297	61135	51986	48940	41219	50577
0.0123823	0.0234372	0.485817	AT4G20890.1	AT4G20890.1 | Symbols: TUB9 | tubulin beta-9 chain | chr4:11182218-11183840 FORWARD LENGTH=444	2369	2199	2835	3394	3699	3274	3931	3992	3784	3930	4087	3933
0.0125154	0.0236558	0.9257	AT4G11420.1	AT4G11420.1 | Symbols: EIF3A, ATEIF3A-1, EIF3A-1, ATTIF3A1, TIF3A1 | eukaryotic translation initiation factor 3A | chr4:6947834-6952053 REVERSE LENGTH=987	3333	6602	5534	10110	10423	8852	9415	9639	8812	8257	9086	8471
0.0128086	0.024176	0.82483	AT1G11210.1	AT1G11210.1 | Symbols: | Protein of unknown function (DUF761) | chr1:3755876-3756911 REVERSE LENGTH=308	14326	22785	27457	39111	37485	37775	32680	36062	34868	94397	94799	95652
0.0128895	0.0242946	0.492092	AT3G52920.2;AT3G52920.1;AT2G36410.3;AT2G36410.2;AT2G36410.1	AT3G52920.2 | Symbols: | Family of unknown function (DUF662) | chr3:19624601-19625981 FORWARD LENGTH=177;AT3G52920.1 | Symbols: | Family of unknown function (DUF662) | chr3:19624601-19625981 FORWARD LENGTH=180;AT2G36410.3 | Symbols: | Family of unknow	817	1045	822	1194	1250	1331	1743	1467	1365	802	670	694
0.0129851	0.0244403	-0.5603	AT5G22650.2;AT5G22650.1	AT5G22650.2 | Symbols: HD2B, HDT02, HDT2, ATHD2B, HDA4, HD2 | histone deacetylase 2B | chr5:7534120-7536054 FORWARD LENGTH=305;AT5G22650.1 | Symbols: HD2B, HDT02, HDT2, ATHD2B, HDA4, HD2, ATHD2 | histone deacetylase 2B | chr5:7534120-7536054 FORWARD LENGTH	29822	27651	29614	17883	17346	23830	18587	17566	19269	21767	20040	21185
0.0130999	0.0246219	0.323861	AT5G13490.1;AT5G13490.2;AT4G28390.1	AT5G13490.1 | Symbols: AAC2 | ADP/ATP carrier 2 | chr5:4336034-4337379 FORWARD LENGTH=385;AT5G13490.2 | Symbols: AAC2 | ADP/ATP carrier 2 | chr5:4336034-4337379 FORWARD LENGTH=385;AT4G28390.1 | Symbols: AAC3, ATAAC3 | ADP/ATP carrier 3 | chr4:14041486-1404	14574	15852	13571	19475	17689	17906	18821	19061	18059	16722	17295	18215
0.0132125	0.0247988	-0.698615	AT3G22200.1;AT3G22200.2	AT3G22200.1 | Symbols: POP2, GABA-T, HER1 | Pyridoxal phosphate (PLP)-dependent transferases superfamily protein | chr3:7835286-7838863 FORWARD LENGTH=504;AT3G22200.2 | Symbols: POP2 | Pyridoxal phosphate (PLP)-dependent transferases superfamily protein |	6758	5279	5150	3441	3545	3604	10208	10861	10247	2297	2821	2512
0.0132281	0.0247934	0.259074	AT3G04400.1;AT2G33370.1;AT1G04480.1;AT3G04400.2	AT3G04400.1 | Symbols: emb2171 | Ribosomal protein L14p/L23e family protein | chr3:1167339-1168308 FORWARD LENGTH=140;AT2G33370.1 | Symbols: | Ribosomal protein L14p/L23e family protein | chr2:14143718-14144644 REVERSE LENGTH=140;AT1G04480.1 | Symbols: |	20905	23480	21331	27053	26608	24982	31570	26619	29179	25888	28638	26611
0.0132532	0.0248059	0.936014	AT5G35680.2;AT5G35680.1;AT2G04520.1;AT5G35680.3	AT5G35680.2 | Symbols: | Nucleic acid-binding, OB-fold-like protein | chr5:13858152-13858589 REVERSE LENGTH=145;AT5G35680.1 | Symbols: | Nucleic acid-binding, OB-fold-like protein | chr5:13858152-13858589 REVERSE LENGTH=145;AT2G04520.1 | Symbols: | Nucl	450	885	705	1364	1153	1386	1168	1621	1357	1038	1065	1174
0.0136831	0.0255748	0.537854	AT1G06430.1;AT3G02450.1;AT5G15250.1;AT5G15250.2;AT2G26140.1	AT1G06430.1 | Symbols: FTSH8 | FTSH protease 8 | chr1:1960214-1962525 REVERSE LENGTH=685	10734	13602	12706	19969	16986	16823	15979	15879	16967	15251	13056	12073
0.013793	0.0257444	-0.278716	AT4G22010.1	AT4G22010.1 | Symbols: sks4 | SKU5 similar 4 | chr4:11663429-11666463 FORWARD LENGTH=541	13627	14792	15019	12336	12389	11082	13020	13561	12517	16915	16725	16719
0.0138297	0.0257771	0.528865	AT5G03630.1	AT5G03630.1 | Symbols: ATMDAR2 | Pyridine nucleotide-disulphide oxidoreductase family protein | chr5:922378-924616 REVERSE LENGTH=435	556	747	716	1032	984	897	968	955	1015	989	898	1074
0.0138338	0.025749	0.190388	ATCG00800.1	ATCG00800.1 | Symbols: | structural constituent of ribosome | chrC:82826-83482 REVERSE LENGTH=218	89327	83564	92544	101053	103352	98475	104669	98574	103086	100100	103767	100891
0.0140381	0.0260929	0.80329	AT1G22280.1;AT1G22280.3	AT1G22280.1 | Symbols: PAPP2C | phytochrome-associated protein phosphatase type 2C | chr1:7874236-7875496 FORWARD LENGTH=281;AT1G22280.3 | Symbols: PAPP2C | phytochrome-associated protein phosphatase type 2C | chr1:7874236-7875496 FORWARD LENGTH=287	871	756	1013	1298	1778	1531	1539	1876	1618	1081	1056	1323
0.014274	0.0264947	1.20871	AT2G16280.1	AT2G16280.1 | Symbols: KCS9 | 3-ketoacyl-CoA synthase 9 | chr2:7051186-7052724 FORWARD LENGTH=512	526	1037	390	1405	1611	1498	1291	1424	1332	1434	1943	1743
0.0143708	0.0266376	0.735001	AT4G37640.1	AT4G37640.1 | Symbols: ACA2 | calcium ATPase 2 | chr4:17683225-17686808 REVERSE LENGTH=1014	529	533	702	879	931	1126	756	867	1011	705	763	846
0.014478	0.0267994	0.726489	AT4G11130.1	AT4G11130.1 | Symbols: RDR2, SMD1 | RNA-dependent RNA polymerase 2 | chr4:6780522-6784390 FORWARD LENGTH=1133	1124	1630	1033	2051	2232	1983	2327	1914	1879	2209	2460	2303
0.0147176	0.0272052	0.399082	AT1G25450.1	AT1G25450.1 | Symbols: KCS5, CER60 | 3-ketoacyl-CoA synthase 5 | chr1:8938679-8940282 REVERSE LENGTH=492	32749	39628	42639	49771	51524	50373	58850	60641	61263	58232	61872	60626
0.0152826	0.0282108	0.370478	AT5G11560.1	AT5G11560.1 | Symbols: | catalytics | chr5:3709734-3713994 REVERSE LENGTH=982	3702	3860	4587	5028	5352	5326	5415	4500	5155	4993	4233	4357
0.0154767	0.0285298	0.330808	AT1G06950.1	AT1G06950.1 | Symbols: ATTIC110, TIC110 | translocon at the inner envelope membrane of chloroplasts 110 | chr1:2130303-2135563 REVERSE LENGTH=1016	29692	24359	26964	33068	35483	33343	36839	38724	35145	28058	28576	27763
0.0155601	0.0286442	0.344991	AT4G31700.1;AT4G31700.2	AT4G31700.1 | Symbols: RPS6, RPS6A | ribosomal protein S6 | chr4:15346306-15347714 REVERSE LENGTH=250;AT4G31700.2 | Symbols: RPS6, RPS6A | ribosomal protein S6 | chr4:15346306-15347075 REVERSE LENGTH=188	84598	70627	72358	91456	99837	97770	109863	108011	108334	97253	94399	101060
0.0156008	0.0286799	2.03858	AT3G27320.2;AT3G27320.1;AT5G14310.1	AT3G27320.2 | Symbols: | alpha/beta-Hydrolases superfamily protein | chr3:10090307-10092391 FORWARD LENGTH=428;AT3G27320.1 | Symbols: | alpha/beta-Hydrolases superfamily protein | chr3:10090307-10092391 FORWARD LENGTH=460	2115	4012	3770	18466	11500	10695	11251	10713	12244	14005	7477	7805
0.0158431	0.0290855	0.573091	AT5G27640.1;AT5G25780.1;AT5G27640.2	AT5G27640.1 | Symbols: TIF3B1, EIF3B, ATEIF3B-1, EIF3B-1, ATTIF3B1 | translation initiation factor 3B1 | chr5:9781207-9784759 REVERSE LENGTH=712;AT5G25780.1 | Symbols: EIF3B-2, EIF3B, ATEIF3B-2 | eukaryotic translation initiation factor 3B-2 | chr5:8973420	6021	8897	8145	11538	11999	10774	11253	11573	11379	17065	17249	17285
0.0158844	0.0291213	1.42166	AT4G17090.1	AT4G17090.1 | Symbols: CT-BMY, BAM3, BMY8 | chloroplast beta-amylase | chr4:9605266-9607250 REVERSE LENGTH=548	1045	806	295	2301	1825	1623	1708	1816	1807	2257	2419	2446
0.0159	0.0291103	0.658564	AT5G24710.1	AT5G24710.1 | Symbols: | Transducin/WD40 repeat-like superfamily protein | chr5:8459148-8467920 REVERSE LENGTH=1377	1320	1117	1658	2220	2317	1927	2063	1542	2194	2044	1905	2149
0.0160274	0.0293034	-0.348907	AT4G38970.1;AT4G38970.2;AT2G01140.1	AT4G38970.1 | Symbols: FBA2 | fructose-bisphosphate aldolase 2 | chr4:18163714-18165659 REVERSE LENGTH=398;AT4G38970.2 | Symbols: FBA2 | fructose-bisphosphate aldolase 2 | chr4:18163769-18165659 REVERSE LENGTH=381	39548	36733	34383	31556	27706	27629	29394	34055	31856	29072	26923	27749
0.0161011	0.0293982	0.850083	AT1G01140.1;AT1G01140.2;AT1G01140.3	AT1G01140.1 | Symbols: CIPK9, SnRK3.12, PKS6 | CBL-interacting protein kinase 9 | chr1:64398-67512 REVERSE LENGTH=447;AT1G01140.2 | Symbols: CIPK9, PKS6 | CBL-interacting protein kinase 9 | chr1:64398-67512 REVERSE LENGTH=449;AT1G01140.3 | Symbols: CIPK9,	999	982	1474	2336	2123	1769	1874	2318	2191	2898	3143	2617
0.0162708	0.0296677	0.978313	AT3G62580.1	AT3G62580.1 | Symbols: | Late embryogenesis abundant protein (LEA) family protein | chr3:23146931-23147735 FORWARD LENGTH=213	2880	3690	5930	8844	8422	7361	5728	5307	5470	5202	5420	5137
0.0165068	0.0300571	#DIV/0!	AT5G51840.1	AT5G51840.1 | Symbols: | unknown protein; Has 30201 Blast hits to 17322 proteins in 780 species: Archae - 12; Bacteria - 1396; Metazoa - 17338; Fungi - 3422; Plants - 5037; Viruses - 0; Other Eukaryotes - 2996 (source: NCBI BLink). | chr5:21072143-2107413	0	0	0	475	180	401	274	274	143	63	0	0
0.0166526	0.0302816	0.225388	AT1G30630.1	AT1G30630.1 | Symbols: | Coatomer epsilon subunit | chr1:10858546-10860173 REVERSE LENGTH=292	12085	13397	13627	14679	15533	15510	15363	16073	15037	17275	18416	17398
0.016749	0.0304157	2.31817	AT1G23530.1	AT1G23530.1 | Symbols: | unknown protein; BEST Arabidopsis thaliana protein match is: unknown protein (TAIR:AT1G70470.1); Has 38 Blast hits to 38 proteins in 12 species: Archae - 0; Bacteria - 0; Metazoa - 0; Fungi - 0; Plants - 37; Viruses - 0; Other Euk	0	768	0	1222	1335	1273	1033	1014	1249	1004	756	899
0.0167804	0.0304315	-0.587408	AT2G20420.1	AT2G20420.1 | Symbols: | ATP citrate lyase (ACL) family protein | chr2:8805574-8807858 FORWARD LENGTH=421	829	854	679	567	448	557	489	692	537	562	471	476
0.0171675	0.0310915	0.241735	AT4G28080.1	AT4G28080.1 | Symbols: | Tetratricopeptide repeat (TPR)-like superfamily protein | chr4:13948993-13957840 REVERSE LENGTH=1819	4963	5588	5621	6254	6234	6634	5497	6620	6237	10981	10475	10631
0.0172701	0.0312352	3.15042	AT5G09620.1	AT5G09620.1 | Symbols: | Octicosapeptide/Phox/Bem1p family protein | chr5:2983757-2985352 REVERSE LENGTH=531	0	0	240	616	530	985	444	228	360	1301	1109	1712
0.0172742	0.0312004	0.309925	AT1G27400.1;AT1G67430.1;AT1G67430.2	AT1G27400.1 | Symbols: | Ribosomal protein L22p/L17e family protein | chr1:9515230-9516725 FORWARD LENGTH=176;AT1G67430.1 | Symbols: | Ribosomal protein L22p/L17e family protein | chr1:25262209-25263627 FORWARD LENGTH=175;AT1G67430.2 | Symbols: | Riboso	13120	14775	16183	18015	18107	18519	17861	18501	17837	21112	22504	21506
0.0173066	0.0312171	-0.242925	AT5G04140.1;AT5G04140.2	AT5G04140.1 | Symbols: GLU1, GLS1, GLUS, FD-GOGAT | glutamate synthase 1 | chr5:1130031-1138186 FORWARD LENGTH=1622;AT5G04140.2 | Symbols: GLU1, GLS1, GLUS, FD-GOGAT | glutamate synthase 1 | chr5:1130031-1138186 FORWARD LENGTH=1648	5446	5063	5720	4766	4461	4487	4892	5268	4845	4597	4519	5102
0.0175089	0.0315396	0.404331	AT5G26742.3;AT5G26742.1;AT5G26742.2	AT5G26742.3 | Symbols: emb1138 | DEAD box RNA helicase (RH3) | chr5:9285540-9288618 REVERSE LENGTH=655;AT5G26742.1 | Symbols: emb1138 | DEAD box RNA helicase (RH3) | chr5:9285540-9288871 REVERSE LENGTH=747;AT5G26742.2 | Symbols: emb1138 | DEAD box RNA heli	3018	3024	3189	4471	4131	3615	4512	4148	4943	3488	3383	3338
0.0175386	0.0315507	0.394231	AT5G67500.1;AT5G67500.2	AT5G67500.1 | Symbols: VDAC2, ATVDAC2 | voltage dependent anion channel 2 | chr5:26935223-26937123 FORWARD LENGTH=276;AT5G67500.2 | Symbols: VDAC2 | voltage dependent anion channel 2 | chr5:26935223-26937123 FORWARD LENGTH=303	85755	87475	86748	106054	107838	127782	113034	102958	109649	95452	101947	92011
0.017559	0.0315451	0.293031	AT5G02500.1;AT5G02500.2	AT5G02500.1 | Symbols: HSC70-1, HSP70-1, AT-HSC70-1, HSC70 | heat shock cognate protein 70-1 | chr5:554055-556334 REVERSE LENGTH=651;AT5G02500.2 | Symbols: HSC70-1, HSP70-1, AT-HSC70-1, HSC70 | heat shock cognate protein 70-1 | chr5:554055-556334 REVERSE L	157846	166439	164771	187205	194702	217290	203874	196074	207336	301021	301217	293828
0.0176516	0.031669	0.346428	AT5G13420.1	AT5G13420.1 | Symbols: | Aldolase-type TIM barrel family protein | chr5:4302080-4304212 REVERSE LENGTH=438	3346	3569	3910	4385	4409	4969	4253	4414	4030	3165	3178	3700
0.0179379	0.0321398	0.512532	AT1G13440.1;AT1G13440.2;AT1G16300.1;AT1G79530.1	AT1G13440.1 | Symbols: GAPC-2, GAPC2 | glyceraldehyde-3-phosphate dehydrogenase C2 | chr1:4608465-4610494 REVERSE LENGTH=338;AT1G13440.2 | Symbols: GAPC-2, GAPC2 | glyceraldehyde-3-phosphate dehydrogenase C2 | chr1:4608465-4610494 REVERSE LENGTH=310	2201	1740	1648	2709	2823	2441	3287	3500	4432	3310	2589	2854
0.0181693	0.0325109	-0.675286	AT3G62120.2;AT3G62120.1	AT3G62120.2 | Symbols: | Class II aaRS and biotin synthetases superfamily protein | chr3:23001227-23003849 REVERSE LENGTH=530;AT3G62120.1 | Symbols: | Class II aaRS and biotin synthetases superfamily protein | chr3:23001227-23003849 REVERSE LENGTH=530	14175	10629	10895	7476	7147	7732	8264	7489	7855	6760	7221	7445
0.0182344	0.032584	-0.370995	AT3G53460.3;AT3G53460.2;AT3G53460.1;AT3G53460.4;AT2G37220.1	AT3G53460.3 | Symbols: CP29 | chloroplast RNA-binding protein 29 | chr3:19819738-19821423 REVERSE LENGTH=342;AT3G53460.2 | Symbols: CP29 | chloroplast RNA-binding protein 29 | chr3:19819738-19821423 REVERSE LENGTH=342;AT3G53460.1 | Symbols: CP29 | chloropl	50940	49732	42044	37107	36256	36992	41230	43700	41674	39098	38893	34202
0.0182564	0.0325798	0.225956	AT5G45775.1;AT5G45775.2;AT4G18730.1;AT3G58700.1;AT2G42740.1	AT5G45775.1 | Symbols: | Ribosomal L5P family protein | chr5:18565281-18566377 REVERSE LENGTH=172;AT5G45775.2 | Symbols: | Ribosomal L5P family protein | chr5:18565281-18566496 REVERSE LENGTH=182;AT4G18730.1 | Symbols: RPL16B | ribosomal protein L16B | c	3766	4214	3745	4605	4687	4421	5664	5277	4556	4680	4252	5066
0.0183218	0.0326532	-0.72813	AT1G12850.1	AT1G12850.1 | Symbols: | Phosphoglycerate mutase family protein | chr1:4380022-4381577 REVERSE LENGTH=405	73249	101041	100149	50502	57552	57621	51569	43194	45805	38165	36738	37706
0.0183929	0.0327364	0.871501	AT1G60780.1;AT1G10730.1	AT1G60780.1 | Symbols: HAP13 | Clathrin adaptor complexes medium subunit family protein | chr1:22369289-22371885 REVERSE LENGTH=428;AT1G10730.1 | Symbols: | Clathrin adaptor complexes medium subunit family protein | chr1:3565463-3567779 FORWARD LENGTH=428	1363	2727	1748	3350	3702	3629	3195	3706	3236	2428	2580	2373
0.0185076	0.032897	0.34261	AT1G68830.1	AT1G68830.1 | Symbols: STN7 | STT7 homolog STN7 | chr1:25872654-25875473 REVERSE LENGTH=562	8680	10202	9042	12154	12365	10890	11809	11833	11378	9845	11591	10579
0.0188203	0.0334086	0.489596	AT1G76990.5;AT1G76990.4;AT1G76990.3;AT1G76990.2;AT1G76990.1	AT1G76990.5 | Symbols: ACR3 | ACT domain repeat 3 | chr1:28933387-28935179 FORWARD LENGTH=453;AT1G76990.4 | Symbols: ACR3 | ACT domain repeat 3 | chr1:28933387-28935179 FORWARD LENGTH=453;AT1G76990.3 | Symbols: ACR3 | ACT domain repeat 3 | chr1:28933387-28	5630	4388	4000	6571	6649	6462	5548	5355	5476	8080	7939	8475
0.0190123	0.0337047	-0.820923	AT5G56670.1;AT4G29390.1;AT2G19750.1	AT5G56670.1 | Symbols: | Ribosomal protein S30 family protein | chr5:22935413-22935981 REVERSE LENGTH=62;AT4G29390.1 | Symbols: | Ribosomal protein S30 family protein | chr4:14465212-14465902 REVERSE LENGTH=62;AT2G19750.1 | Symbols: | Ribosomal protein	156070	180935	224953	109597	116186	92330	143189	93580	130113	119293	143103	124228
0.0192219	0.0340314	0.870093	AT4G02450.2;AT4G02450.1	AT4G02450.2 | Symbols: | HSP20-like chaperones superfamily protein | chr4:1073987-1075765 REVERSE LENGTH=240;AT4G02450.1 | Symbols: | HSP20-like chaperones superfamily protein | chr4:1073987-1075765 REVERSE LENGTH=241	15412	17345	15774	26870	25360	36474	26032	27834	27407	117614	120255	118775
0.019336	0.0341883	1.58124	AT4G12320.1	AT4G12320.1 | Symbols: CYP706A6 | cytochrome P450, family 706, subfamily A, polypeptide 6 | chr4:7314939-7316647 REVERSE LENGTH=518	0	429	347	839	765	718	450	614	740	852	631	738
0.019701	0.0347879	0.583201	AT1G09130.1;AT1G09130.2;AT1G09130.3	AT1G09130.1 | Symbols: | ATP-dependent caseinolytic (Clp) protease/crotonase family protein | chr1:2940063-2942217 REVERSE LENGTH=330;AT1G09130.2 | Symbols: | ATP-dependent caseinolytic (Clp) protease/crotonase family protein | chr1:2940063-2942217 REVER	20835	28774	29862	43177	39800	36084	36611	38030	40355	38780	38541	45217
0.019992	0.0352552	-0.414359	AT4G00100.1;AT3G60770.1	AT4G00100.1 | Symbols: ATRPS13A, RPS13, PFL2, RPS13A | ribosomal protein S13A | chr4:37172-38123 FORWARD LENGTH=151;AT3G60770.1 | Symbols: | Ribosomal protein S13/S15 | chr3:22460525-22461656 REVERSE LENGTH=151	10792	9721	8560	7238	7230	7347	8231	7703	8073	6932	6792	6833
0.0201587	0.0355025	-1.16702	AT5G15230.2;AT5G15230.1	AT5G15230.2 | Symbols: GASA4 | GAST1 protein homolog 4 | chr5:4945286-4946025 FORWARD LENGTH=83;AT5G15230.1 | Symbols: GASA4 | GAST1 protein homolog 4 | chr5:4945017-4946025 FORWARD LENGTH=106	14976	15287	22993	7945	7449	8323	8899	8319	8475	9644	9480	9416
0.0201596	0.0354576	0.203777	AT4G34200.1;AT1G17745.1;AT1G17745.2;AT3G19480.1	AT4G34200.1 | Symbols: EDA9 | D-3-phosphoglycerate dehydrogenase | chr4:16374041-16376561 REVERSE LENGTH=603	64958	68771	73832	79622	81673	77755	80611	81903	82213	77860	74749	78756
0.0202206	0.0355184	0.335392	AT5G10360.1;AT5G10360.2	AT5G10360.1 | Symbols: EMB3010, RPS6B | Ribosomal protein S6e | chr5:3258734-3260142 REVERSE LENGTH=249;AT5G10360.2 | Symbols: EMB3010 | Ribosomal protein S6e | chr5:3258734-3260142 REVERSE LENGTH=197	31845	27347	25750	37222	35353	34598	38614	35048	37004	33333	33620	34693
0.0203439	0.0356883	-0.582009	AT2G43920.3;AT2G43910.3;AT2G43920.2;AT2G43920.1;AT2G43910.1;AT2G43910.2	AT2G43920.3 | Symbols: HOL2, ATHOL2 | S-adenosyl-L-methionine-dependent methyltransferases superfamily protein | chr2:18189319-18190322 REVERSE LENGTH=144;AT2G43910.3 | Symbols: ATHOL1, HOL1 | HARMLESS TO OZONE LAYER 1 | chr2:18184596-18185860 REVERSE LENG	752	641	559	411	463	430	494	476	403	602	604	643
0.0208272	0.0364884	-0.23129	AT2G36460.1	AT2G36460.1 | Symbols: | Aldolase superfamily protein | chr2:15296929-15298387 REVERSE LENGTH=358	9335	8846	9903	8118	8258	7548	8062	8443	7929	9419	10599	9716
0.0210484	0.0368278	0.794681	AT1G69700.1	AT1G69700.1 | Symbols: ATHVA22C, HVA22C | HVA22 homologue C | chr1:26220337-26221663 FORWARD LENGTH=184	1152	743	1094	1439	1793	1953	1826	2046	2125	2408	2409	2663
0.0215346	0.0376295	-1.88333	AT5G08530.1	AT5G08530.1 | Symbols: CI51 | 51 kDa subunit of complex I | chr5:2759848-2761726 REVERSE LENGTH=486	1288	629	968	235	245	302	341	472	440	432	245	397
0.0216682	0.0378136	-0.800726	AT4G31880.2;AT4G31880.1	AT4G31880.2 | Symbols: | LOCATED IN: cytosol; EXPRESSED IN: 24 plant structures; EXPRESSED DURING: 14 growth stages; BEST Arabidopsis thaliana protein match is: Tudor/PWWP/MBT superfamily protein (TAIR:AT1G15940.1). | chr4:15419435-15423939 REVERSE LENGTH	19646	21777	25894	16356	9975	12313	11654	9329	10401	14243	10578	9426
0.0217612	0.0379267	0.2065	AT1G78900.2;AT1G78900.1	AT1G78900.2 | Symbols: VHA-A | vacuolar ATP synthase subunit A | chr1:29660463-29664575 FORWARD LENGTH=623;AT1G78900.1 | Symbols: VHA-A | vacuolar ATP synthase subunit A | chr1:29660463-29664575 FORWARD LENGTH=623	6663	6106	6765	7194	7827	7519	6517	7495	7191	7486	6873	7967
0.0220809	0.038434	-0.151637	AT2G26250.1	AT2G26250.1 | Symbols: FDH, KCS10 | 3-ketoacyl-CoA synthase 10 | chr2:11170799-11173059 REVERSE LENGTH=550	44621	44720	41247	39232	38552	39775	34300	36952	34114	39346	42743	41439
0.0221445	0.0384947	0.228996	AT4G02030.1;AT4G02030.2	AT4G02030.1 | Symbols: | Vps51/Vps67 family (components of vesicular transport) protein | chr4:892262-897175 FORWARD LENGTH=780;AT4G02030.2 | Symbols: | Vps51/Vps67 family (components of vesicular transport) protein | chr4:892262-897175 FORWARD LENGTH=80	4634	3946	4250	5088	4974	4975	6059	5515	4696	5115	4637	5217
0.0222483	0.0386251	0.41704	AT4G15780.1	AT4G15780.1 | Symbols: ATVAMP724, VAMP724 | vesicle-associated membrane protein 724 | chr4:8980081-8981697 REVERSE LENGTH=222	9374	11993	12474	15664	15215	14305	11965	10213	10942	5827	5581	5125
0.0223854	0.0388129	0.376856	AT3G55330.1	AT3G55330.1 | Symbols: PPL1 | PsbP-like protein 1 | chr3:20514031-20515275 REVERSE LENGTH=230	5346	4466	5685	6540	6434	7149	6713	5179	5715	6222	5522	4736
0.0228026	0.0394852	0.195441	AT1G49600.1;AT1G47490.2;AT1G47490.1;AT1G47500.1;AT3G19130.1	AT1G49600.1 | Symbols: ATRBP47A, RBP47A | RNA-binding protein 47A | chr1:18357236-18360150 REVERSE LENGTH=445;AT1G47490.2 | Symbols: ATRBP47C, RBP47C | RNA-binding protein 47C | chr1:17424801-17426114 FORWARD LENGTH=310;AT1G47490.1 | Symbols: ATRBP47C, RBP	2239	2329	2456	2797	2692	2554	2668	2799	2808	2713	2502	2635
0.0228577	0.0395297	-0.882822	AT5G55070.1	AT5G55070.1 | Symbols: | Dihydrolipoamide succinyltransferase | chr5:22347637-22350409 FORWARD LENGTH=464	1453	1123	946	669	616	625	648	927	925	749	636	873
0.0228958	0.0395446	0.590883	AT2G30870.1	AT2G30870.1 | Symbols: ATGSTF10, ERD13, ATGSTF4, GSTF10 | glutathione S-transferase PHI 10 | chr2:13141490-13142392 FORWARD LENGTH=215	2309	1939	1912	3599	2937	2742	2883	3125	2507	3406	2727	2810
0.0229525	0.0395915	1.28472	AT5G58440.1	AT5G58440.1 | Symbols: SNX2a | sorting nexin 2A | chr5:23624154-23626676 REVERSE LENGTH=587	355	643	141	873	1012	890	911	733	633	643	807	858
0.0229704	0.0395717	0.455567	AT4G32410.1	AT4G32410.1 | Symbols: CESA1, RSW1, AtCESA1 | cellulose synthase 1 | chr4:15641009-15646388 REVERSE LENGTH=1081	29265	33269	40498	49769	45449	46072	33548	35916	35758	29211	25366	27220
0.0230414	0.039643	-0.178571	AT5G02290.2;AT5G02290.1;AT2G28940.1;AT4G17660.1;AT3G55450.1;AT1G61860.1;AT5G47070.1;AT3G09830.2;AT3G09830.1;AT3G55450.2;AT2G39110.1;AT2G28940.2;AT4G04960.1	AT5G02290.2 | Symbols: NAK | Protein kinase superfamily protein | chr5:470387-472397 REVERSE LENGTH=389;AT5G02290.1 | Symbols: NAK | Protein kinase superfamily protein | chr5:470387-472397 REVERSE LENGTH=389	37294	34168	33690	31180	31006	30724	35839	36153	35629	16419	18055	17330
0.0230667	0.0396357	0.73662	AT5G24810.1;AT5G24810.2	AT5G24810.1 | Symbols: | ABC1 family protein | chr5:8516902-8522616 REVERSE LENGTH=1009;AT5G24810.2 | Symbols: | ABC1 family protein | chr5:8516902-8522616 REVERSE LENGTH=1040	10106	13262	11672	17246	17748	23392	15919	14619	15658	11599	12690	10928
0.0231312	0.0396958	0.440102	AT3G18140.1;AT3G18140.2;AT2G22040.1	AT3G18140.1 | Symbols: | Transducin/WD40 repeat-like superfamily protein | chr3:6212743-6214567 REVERSE LENGTH=305;AT3G18140.2 | Symbols: | Transducin/WD40 repeat-like superfamily protein | chr3:6213225-6214567 REVERSE LENGTH=224;AT2G22040.1 | Symbols:	9660	9674	8925	13759	13608	10972	11487	12445	11487	31444	33151	32151
0.0232331	0.0398197	0.811639	AT2G24420.2;AT2G24420.1	AT2G24420.2 | Symbols: | DNA repair ATPase-related | chr2:10380147-10382624 FORWARD LENGTH=440;AT2G24420.1 | Symbols: | DNA repair ATPase-related | chr2:10380147-10382624 FORWARD LENGTH=440	537	383	473	962	660	823	662	826	483	516	483	828
0.023459	0.0401556	0.304817	AT4G30010.1	AT4G30010.1 | Symbols: | unknown protein; FUNCTIONS IN: molecular_function unknown; INVOLVED IN: biological_process unknown; LOCATED IN: mitochondrion, plastid; EXPRESSED IN: 26 plant structures; EXPRESSED DURING: 15 growth stages; Has 39 Blast hits to 39	53301	52838	49067	66665	67411	57644	69356	70571	72299	63964	59938	65378
0.0235773	0.0403068	-0.712227	AT1G04220.1;AT5G43760.1	AT1G04220.1 | Symbols: KCS2 | 3-ketoacyl-CoA synthase 2 | chr1:1119853-1122483 REVERSE LENGTH=528;AT5G43760.1 | Symbols: KCS20 | 3-ketoacyl-CoA synthase 20 | chr5:17585903-17588486 FORWARD LENGTH=529	835	711	574	452	397	445	500	566	463	640	404	391
0.0235869	0.0402718	0.454912	AT1G09640.1	AT1G09640.1 | Symbols: | Translation elongation factor EF1B, gamma chain | chr1:3120162-3122152 FORWARD LENGTH=414	15380	20774	21216	24955	26451	27231	27009	25796	26885	25168	25977	22809
0.0238548	0.0406775	0.634055	AT5G03940.1	AT5G03940.1 | Symbols: FFC, 54CP, CPSRP54, SRP54CP | chloroplast signal recognition particle 54 kDa subunit | chr5:1060265-1063257 REVERSE LENGTH=564	1354	1965	2305	3079	2862	2787	2344	3348	3084	2447	2579	2490
0.0241382	0.0411085	-0.5201	AT2G29550.1;AT5G12250.1	AT2G29550.1 | Symbols: TUB7 | tubulin beta-7 chain | chr2:12644258-12645932 REVERSE LENGTH=449;AT5G12250.1 | Symbols: TUB6 | beta-6 tubulin | chr5:3961317-3962971 REVERSE LENGTH=449	17919	20665	15705	11545	13564	12748	12123	14512	14270	19694	15354	15010
0.0252915	0.043018	0.708632	AT1G74270.1;AT1G07070.1	AT1G74270.1 | Symbols: | Ribosomal protein L35Ae family protein | chr1:27928415-27929466 REVERSE LENGTH=112;AT1G07070.1 | Symbols: | Ribosomal protein L35Ae family protein | chr1:2168652-2169703 FORWARD LENGTH=112	7494	9970	7999	16472	13189	11952	13197	15209	14251	13208	12401	13849
0.0253696	0.0430963	0.998153	AT1G75350.1	AT1G75350.1 | Symbols: emb2184 | Ribosomal protein L31 | chr1:28272163-28272687 FORWARD LENGTH=144	574	262	727	1119	923	1080	809	855	913	736	820	921
0.0254253	0.0431361	0.696242	AT5G03660.1;AT5G03660.2	AT5G03660.1 | Symbols: | Family of unknown function (DUF662) | chr5:938068-939811 FORWARD LENGTH=173;AT5G03660.2 | Symbols: | Family of unknown function (DUF662) | chr5:938068-939811 FORWARD LENGTH=151	80640	51278	50263	106177	97511	91496	87473	81801	82797	62625	43339	43356
0.0254979	0.0432047	-0.466626	AT5G47570.1	AT5G47570.1 | Symbols: | unknown protein; Has 30201 Blast hits to 17322 proteins in 780 species: Archae - 12; Bacteria - 1396; Metazoa - 17338; Fungi - 3422; Plants - 5037; Viruses - 0; Other Eukaryotes - 2996 (source: NCBI BLink). | chr5:19292869-1929466	12917	12879	15967	10806	10079	9337	13649	14012	13361	9373	10505	9869
0.0257161	0.0435196	-0.161242	AT4G35600.1;AT4G35600.2	AT4G35600.1 | Symbols: CONNEXIN 32 | Protein kinase superfamily protein | chr4:16896448-16898714 FORWARD LENGTH=419;AT4G35600.2 | Symbols: CONNEXIN 32 | Protein kinase superfamily protein | chr4:16896448-16898714 FORWARD LENGTH=420	55706	52086	51175	45925	47406	48826	55984	52361	55628	27557	26206	29910
0.0258137	0.0436297	-0.867597	AT3G44100.1	AT3G44100.1 | Symbols: | MD-2-related lipid recognition domain-containing protein | chr3:15866162-15867273 REVERSE LENGTH=152	1437	933	1365	763	630	654	874	812	678	701	869	718
0.0262543	0.0443186	-0.468412	AT1G56110.1;AT3G12860.1	AT1G56110.1 | Symbols: NOP56 | homolog of nucleolar protein NOP56 | chr1:20984544-20986893 REVERSE LENGTH=522	117519	119525	120815	72889	81002	104755	94599	97861	91751	56942	61370	60404
0.0267464	0.0450926	1.01812	AT3G09300.1;AT5G02100.1;AT5G59420.1	AT3G09300.1 | Symbols: ORP3B | OSBP(oxysterol binding protein)-related protein 3B | chr3:2858068-2860462 FORWARD LENGTH=458;AT5G02100.1 | Symbols: UNE18, ORP3A | Oxysterol-binding family protein | chr5:413639-416016 FORWARD LENGTH=453	4076	4526	3462	7192	6779	10462	6400	6340	5519	6050	5327	5531
0.0269673	0.0454079	0.60687	AT2G44230.1	AT2G44230.1 | Symbols: | Plant protein of unknown function (DUF946) | chr2:18286537-18288247 FORWARD LENGTH=542	529	518	674	778	1015	828	726	559	948	870	898	977
0.0269911	0.0453911	0.664877	AT5G20660.1;AT5G20660.2	AT5G20660.1 | Symbols: | Zn-dependent exopeptidases superfamily protein | chr5:6986402-6990947 FORWARD LENGTH=910	16467	20044	23431	35891	32707	26436	14934	15043	14175	17998	17268	23883
0.0275004	0.0461896	0.525114	AT2G39660.1	AT2G39660.1 | Symbols: BIK1 | botrytis-induced kinase1 | chr2:16531943-16533601 FORWARD LENGTH=395	1321	1285	1594	2118	2212	1714	2559	2647	2412	1571	1611	1658
0.0279306	0.0468535	-0.185762	AT5G14040.1;AT3G48850.1	AT5G14040.1 | Symbols: PHT3;1 | phosphate transporter 3;1 | chr5:4531059-4532965 REVERSE LENGTH=375	41052	37097	37598	33840	35002	32921	36937	37546	36606	30703	32335	31759
0.0279363	0.0468046	-0.889944	AT1G33060.1;AT1G33060.2	AT1G33060.1 | Symbols: ANAC014, NAC014 | NAC 014 | chr1:11975518-11978493 REVERSE LENGTH=648;AT1G33060.2 | Symbols: ANAC014, NAC014 | NAC 014 | chr1:11975518-11978493 REVERSE LENGTH=652	1401	896	1374	693	690	598	813	772	729	574	726	659
0.0281983	0.0471846	2.41663	AT3G05530.1	AT3G05530.1 | Symbols: RPT5A, ATS6A.2 | regulatory particle triple-A ATPase 5A | chr3:1603540-1605993 FORWARD LENGTH=424	0	227	0	525	364	323	340	452	326	362	223	394
0.0282637	0.0472353	0.959749	AT1G06400.1	AT1G06400.1 | Symbols: ARA2, ATRABA1A, ATRAB11E, ARA-2 | Ras-related small GTP-binding family protein | chr1:1951089-1952686 REVERSE LENGTH=216	258	675	648	1141	1003	931	1143	972	1054	764	650	723
0.0284593	0.0475029	0.440318	AT2G41900.1	AT2G41900.1 | Symbols: | CCCH-type zinc finger protein with ARM repeat domain | chr2:17491352-17493502 FORWARD LENGTH=716	908	724	758	960	1110	1173	986	916	747	2889	2223	2685
0.0286103	0.0476957	0.584746	AT1G66340.1	AT1G66340.1 | Symbols: ETR1, EIN1, ETR, AtETR1 | Signal transduction histidine kinase, hybrid-type, ethylene sensor | chr1:24734698-24737366 FORWARD LENGTH=738	9079	9679	10061	12553	13506	17163	12597	11681	13112	18791	20235	18063
0.0295686	0.0492321	-0.727197	AT2G32060.3;AT2G32060.2;AT2G32060.1;AT1G15930.2;AT1G15930.1	AT2G32060.3 | Symbols: | Ribosomal protein L7Ae/L30e/S12e/Gadd45 family protein | chr2:13639228-13640104 REVERSE LENGTH=144;AT2G32060.2 | Symbols: | Ribosomal protein L7Ae/L30e/S12e/Gadd45 family protein | chr2:13639228-13640104 REVERSE LENGTH=144;AT2G32	1775	2693	2450	1417	1415	1347	1891	1678	1976	1895	1796	1636
0.0301611	0.0501563	1.18138	AT3G02520.1;AT5G16050.1	AT3G02520.1 | Symbols: GRF7, GF14 NU | general regulatory factor 7 | chr3:526800-527915 REVERSE LENGTH=265;AT5G16050.1 | Symbols: GRF5, GF14 UPSILON | general regulatory factor 5 | chr5:5244008-5245402 REVERSE LENGTH=268	608	788	179	1017	1231	1324	1158	1078	972	1059	1275	919
0.0306643	0.05093	0.422958	AT5G42470.1	AT5G42470.1 | Symbols: | CONTAINS InterPro DOMAIN/s: Brain/reproductive organ-expressed protein (InterPro:IPR010358); Has 35333 Blast hits to 34131 proteins in 2444 species: Archae - 798; Bacteria - 22429; Metazoa - 974; Fungi - 991; Plants - 531; Viruses	1163	1128	1478	1817	1588	1648	1311	1368	1547	2262	2109	2362
0.0307118	0.050946	2.14547	AT5G62190.1	AT5G62190.1 | Symbols: PRH75 | DEAD box RNA helicase (PRH75) | chr5:24980542-24983879 REVERSE LENGTH=671	0	0	238	390	357	306	326	432	324	347	341	304
0.0308001	0.0510294	0.260688	AT5G46430.1;AT5G46430.2;AT4G18100.1	AT5G46430.1 | Symbols: | Ribosomal protein L32e | chr5:18833429-18834409 FORWARD LENGTH=133;AT5G46430.2 | Symbols: | Ribosomal protein L32e | chr5:18833429-18834409 FORWARD LENGTH=133;AT4G18100.1 | Symbols: | Ribosomal protein L32e | chr4:10035715-10036	3216	3203	3018	3869	4017	3420	4254	4425	3654	3546	3387	3627
0.0308531	0.0510541	0.251362	AT1G32050.1	AT1G32050.1 | Symbols: | SCAMP family protein | chr1:11528616-11530974 FORWARD LENGTH=264	40341	43974	46153	52150	54818	48332	41310	41763	40636	20330	19715	19735
0.030967	0.0511794	0.184319	AT5G57345.1	AT5G57345.1 | Symbols: | unknown protein; Has 30201 Blast hits to 17322 proteins in 780 species: Archae - 12; Bacteria - 1396; Metazoa - 17338; Fungi - 3422; Plants - 5037; Viruses - 0; Other Eukaryotes - 2996 (source: NCBI BLink). | chr5:23229562-2323058	9893	10115	10510	10895	11555	12227	12124	10871	12027	9625	13430	9327
0.030991	0.0511562	0.224253	AT1G18080.1	AT1G18080.1 | Symbols: ATARCA, RACK1A_AT, RACK1A | Transducin/WD40 repeat-like superfamily protein | chr1:6222325-6223901 FORWARD LENGTH=327	51083	48437	51658	55852	57140	63610	56894	58021	55968	56962	58215	53987
0.0318186	0.0524577	0.371591	AT3G52750.1;AT2G36250.2;AT2G36250.1	AT3G52750.1 | Symbols: FTSZ2-2 | Tubulin/FtsZ family protein | chr3:19549841-19552435 REVERSE LENGTH=473;AT2G36250.2 | Symbols: FTSZ2-1, ATFTSZ2-1 | Tubulin/FtsZ family protein | chr2:15197661-15199932 REVERSE LENGTH=478;AT2G36250.1 | Symbols: FTSZ2-1, ATF	1441	1557	1165	1718	1885	1783	1837	1873	2091	1763	2065	1552
0.0318867	0.0525055	0.863514	AT2G23350.1	AT2G23350.1 | Symbols: PAB4, PABP4 | poly(A) binding protein 4 | chr2:9943209-9946041 FORWARD LENGTH=662	330	506	582	737	799	1044	762	712	759	618	724	645
0.0321669	0.0529019	-0.156492	AT3G48890.1	AT3G48890.1 | Symbols: ATMP2, ATMAPR3, MSBP2, MAPR3 | membrane-associated progesterone binding protein 3 | chr3:18129669-18131353 FORWARD LENGTH=233	4922	4458	4677	4072	4265	4275	4497	4008	4201	5093	4630	4327
0.0321957	0.0528844	0.739677	AT3G53710.2;AT3G53710.1	AT3G53710.2 | Symbols: AGD6 | ARF-GAP domain 6 | chr3:19903730-19905419 REVERSE LENGTH=459;AT3G53710.1 | Symbols: AGD6 | ARF-GAP domain 6 | chr3:19903730-19905419 REVERSE LENGTH=459	44292	77923	53283	109381	97969	85697	75812	67011	72584	50020	48129	90726
0.0322969	0.0529859	0.226653	AT1G01600.1;AT4G00360.1;AT2G45970.1	AT1G01600.1 | Symbols: CYP86A4 | cytochrome P450, family 86, subfamily A, polypeptide 4 | chr1:219200-220994 FORWARD LENGTH=554;AT4G00360.1 | Symbols: CYP86A2, ATT1 | cytochrome P450, family 86, subfamily A, polypeptide 2 | chr4:160951-162778 FORWARD LENGT	8105	9454	8135	10073	10134	9858	9541	9676	10449	18404	17376	16129
0.0324393	0.0531545	0.192843	AT4G15080.1	AT4G15080.1 | Symbols: | DHHC-type zinc finger family protein | chr4:8609085-8612229 REVERSE LENGTH=718	21878	19072	20149	23876	22543	23418	19361	19230	19654	9925	10438	11149
0.0325117	0.0532082	0.382754	AT4G28750.1;AT2G20260.1	AT4G28750.1 | Symbols: PSAE-1 | Photosystem I reaction centre subunit IV / PsaE protein | chr4:14202951-14203888 REVERSE LENGTH=143	660	899	870	1033	1081	1053	1093	1008	901	722	676	682
0.0326294	0.0533358	-0.134969	AT5G02240.1	AT5G02240.1 | Symbols: | NAD(P)-binding Rossmann-fold superfamily protein | chr5:451502-452984 FORWARD LENGTH=253	11558	10697	11302	10018	9999	10543	10130	11262	11174	17365	17624	17098
0.0329348	0.0537695	2.22067	AT1G60870.1	AT1G60870.1 | Symbols: MEE9 | maternal effect embryo arrest 9 | chr1:22409712-22410227 FORWARD LENGTH=147	0	0	180	329	294	216	268	346	488	9615	9831	10828
0.0329405	0.0537134	1.22507	AT4G09890.1	AT4G09890.1 | Symbols: | Protein of unknown function (DUF3511) | chr4:6218501-6218764 FORWARD LENGTH=87	464	339	121	874	686	600	401	688	598	486	491	534
0.0335165	0.0545863	0.0819963	AT4G15560.1	AT4G15560.1 | Symbols: CLA1, DEF, CLA, DXS, DXPS2 | Deoxyxylulose-5-phosphate synthase | chr4:8884218-8887254 FORWARD LENGTH=717	6439	6343	6489	6702	7019	6677	7915	8363	8413	8068	8367	7784
0.0335357	0.0545514	0.628102	AT5G11390.1	AT5G11390.1 | Symbols: WIT1 | WPP domain-interacting protein 1 | chr5:3633971-3636418 FORWARD LENGTH=703	36137	30929	34252	48100	45236	63254	42069	43785	39224	49021	46990	47360
0.0339123	0.0550972	0.480351	AT3G49910.1	AT3G49910.1 | Symbols: | Translation protein SH3-like family protein | chr3:18504311-18504751 FORWARD LENGTH=146	1997	2661	3029	3774	3529	3421	4158	3653	3517	2776	2673	3001
0.0340834	0.0553082	0.312326	AT1G79930.1;AT1G79920.2;AT1G79920.1;AT1G79930.2	AT1G79930.1 | Symbols: HSP91 | heat shock protein 91 | chr1:30063781-30067067 REVERSE LENGTH=831;AT1G79920.2 | Symbols: | Heat shock protein 70 (Hsp 70) family protein | chr1:30058935-30062224 REVERSE LENGTH=831;AT1G79920.1 | Symbols: | Heat shock protei	11844	11440	11146	13427	13368	15957	13781	12226	14278	14676	12490	11545
0.0345251	0.0559573	0.631161	AT3G47370.3;AT3G47370.2;AT3G47370.1	AT3G47370.3 | Symbols: | Ribosomal protein S10p/S20e family protein | chr3:17453671-17454437 REVERSE LENGTH=122;AT3G47370.2 | Symbols: | Ribosomal protein S10p/S20e family protein | chr3:17453671-17454437 REVERSE LENGTH=122;AT3G47370.1 | Symbols: | Ribo	388	605	605	932	811	732	1062	1043	1075	933	968	941
0.0347573	0.0562657	0.773456	AT5G65460.1	AT5G65460.1 | Symbols: KCA2, KAC2 | kinesin like protein for actin based chloroplast movement 2 | chr5:26161831-26169001 REVERSE LENGTH=1264	578	732	314	929	914	933	992	1092	998	1441	1359	1188
0.0351636	0.0568549	-0.260715	AT3G24503.1	AT3G24503.1 | Symbols: ALDH2C4, ALDH1A, REF1 | aldehyde dehydrogenase 2C4 | chr3:8919732-8923029 REVERSE LENGTH=501	4979	5637	5292	4025	4547	4706	5248	5856	6221	7333	7913	6632
0.0352864	0.0569848	1.5323	AT2G24330.1	AT2G24330.1 | Symbols: | Protein of unknown function (DUF2296) | chr2:10347340-10349566 REVERSE LENGTH=408	277	374	0	758	526	599	265	347	290	900	573	876
0.0354896	0.057244	0.46878	AT4G01150.2;AT4G01150.1	AT4G01150.2 | Symbols: | unknown protein; FUNCTIONS IN: molecular_function unknown; INVOLVED IN: biological_process unknown; LOCATED IN: chloroplast thylakoid membrane, chloroplast, plastoglobule; EXPRESSED IN: 22 plant structures; EXPRESSED DURING: 14 gr	3305	4678	3386	5460	4983	5291	5104	5637	4476	4813	3854	3994
0.0356319	0.0574045	1.44719	AT4G12980.1	AT4G12980.1 | Symbols: | Auxin-responsive family protein | chr4:7589670-7591074 REVERSE LENGTH=394	0	395	315	747	580	609	800	719	789	727	802	819
0.0357156	0.0574704	0.660514	AT1G23190.1	AT1G23190.1 | Symbols: PGM3 | Phosphoglucomutase/phosphomannomutase family protein | chr1:8219946-8224186 FORWARD LENGTH=583	702	771	666	1063	942	1376	940	1045	1036	603	639	579
0.0363383	0.0584023	-0.386348	AT3G61440.1	AT3G61440.1 | Symbols: ATCYSC1, ARATH;BSAS3;1, CYSC1 | cysteine synthase C1 | chr3:22735885-22737792 FORWARD LENGTH=368	2289	2360	1923	1868	1565	1595	1826	1668	1820	1643	1698	1852
0.036403	0.0584363	-0.633775	AT4G35250.1	AT4G35250.1 | Symbols: | NAD(P)-binding Rossmann-fold superfamily protein | chr4:16771401-16773269 REVERSE LENGTH=395	26107	19480	18709	14865	14188	12385	15224	13773	14026	13039	13635	20078
0.0373502	0.0598852	0.384319	AT1G03130.1;AT4G02770.1	AT1G03130.1 | Symbols: PSAD-2 | photosystem I subunit D-2 | chr1:753528-754142 REVERSE LENGTH=204;AT4G02770.1 | Symbols: PSAD-1 | photosystem I subunit D-1 | chr4:1229247-1229873 REVERSE LENGTH=208	2344	2644	3212	3706	3384	3613	3062	3759	3581	2849	2560	2816
0.037462	0.0599929	0.879238	AT2G42790.1;AT3G58750.1	AT2G42790.1 | Symbols: CSY3 | citrate synthase 3 | chr2:17803132-17805991 REVERSE LENGTH=509;AT3G58750.1 | Symbols: CSY2 | citrate synthase 2 | chr3:21724564-21727458 REVERSE LENGTH=514	815	650	347	1296	1011	1026	992	934	849	881	744	721
0.0374712	0.059936	0.389555	AT1G14320.1;AT1G14320.2	AT1G14320.1 | Symbols: SAC52, RPL10, RPL10A | Ribosomal protein L16p/L10e family protein | chr1:4888270-4889408 FORWARD LENGTH=220;AT1G14320.2 | Symbols: SAC52, RPL10A | Ribosomal protein L16p/L10e family protein | chr1:4888270-4889408 FORWARD LENGTH=163	18312	22430	16918	27140	24681	23713	24478	24978	24338	26582	22517	25064
0.0375933	0.0600598	0.180264	AT3G14990.3;AT3G14990.2;AT3G14990.1	AT3G14990.3 | Symbols: | Class I glutamine amidotransferase-like superfamily protein | chr3:5047683-5049621 FORWARD LENGTH=369;AT3G14990.2 | Symbols: | Class I glutamine amidotransferase-like superfamily protein | chr3:5047683-5049621 FORWARD LENGTH=369;	3688	3334	3437	3856	4168	3827	4069	4374	3936	3754	4475	4068
0.0379013	0.0604799	-0.68904	ATMG00480.1;AT2G07707.1	ATMG00480.1 | Symbols: ORFB, ATP8 | Plant mitochondrial ATPase, F0 complex, subunit 8 protein | chrM:129909-130385 FORWARD LENGTH=158;AT2G07707.1 | Symbols: | Plant mitochondrial ATPase, F0 complex, subunit 8 protein | chr2:3386292-3386768 FORWARD LENGTH=	134080	94141	94758	71108	64288	64937	74170	68342	75867	67239	64354	58233
0.0382108	0.0609013	-0.249061	AT3G18830.1	AT3G18830.1 | Symbols: ATPLT5, PMT5, ATPMT5 | polyol/monosaccharide transporter 5 | chr3:6489000-6491209 REVERSE LENGTH=539	9701	9657	11117	8992	8364	8287	8518	8132	8580	6274	7042	6547
0.0384634	0.0612312	-1.38808	AT2G34460.1	AT2G34460.1 | Symbols: | NAD(P)-binding Rossmann-fold superfamily protein | chr2:14529635-14530732 FORWARD LENGTH=280	20533	14167	10103	5921	5550	5647	5735	5834	6141	7109	6525	6249
0.0386583	0.0614686	0.677258	AT2G40660.1	AT2G40660.1 | Symbols: | Nucleic acid-binding, OB-fold-like protein | chr2:16966011-16968866 FORWARD LENGTH=389	1007	1083	569	1313	1387	1552	1786	1770	1736	981	1127	1207
0.0387479	0.0615382	0.376955	AT3G26060.1;AT3G26060.2	AT3G26060.1 | Symbols: ATPRX Q | Thioredoxin superfamily protein | chr3:9524807-9526123 FORWARD LENGTH=216;AT3G26060.2 | Symbols: ATPRX Q | Thioredoxin superfamily protein | chr3:9524807-9526123 FORWARD LENGTH=217	2936	2974	2362	3265	3568	3909	3647	3889	3565	3343	3020	3105
0.0389511	0.0617877	-0.330434	AT4G04695.1;AT4G04700.1	AT4G04695.1 | Symbols: CPK31 | calcium-dependent protein kinase 31 | chr4:2381634-2383996 REVERSE LENGTH=484;AT4G04700.1 | Symbols: CPK27 | calcium-dependent protein kinase 27 | chr4:2385276-2387986 REVERSE LENGTH=485	1660	1394	1709	1347	1197	1244	1712	1407	1340	1016	962	777
0.038984	0.0617668	0.315098	AT4G00090.1	AT4G00090.1 | Symbols: | Transducin/WD40 repeat-like superfamily protein | chr4:34234-36594 FORWARD LENGTH=430	19978	21955	17138	23193	25810	24487	26103	25301	26538	22071	24500	22550
0.0392032	0.0620408	-0.482157	AT3G55280.3;AT3G55280.2;AT3G55280.1;AT2G39460.2;AT2G39460.1	AT3G55280.3 | Symbols: RPL23AB | ribosomal protein L23AB | chr3:20500667-20501519 FORWARD LENGTH=148;AT3G55280.2 | Symbols: RPL23AB | ribosomal protein L23AB | chr3:20500667-20501519 FORWARD LENGTH=154;AT3G55280.1 | Symbols: RPL23AB | ribosomal protein L23	14448	15143	17823	12644	12111	9189	12480	10933	11779	8720	10116	10607
0.0392353	0.0620186	0.235307	AT1G24360.1	AT1G24360.1 | Symbols: | NAD(P)-binding Rossmann-fold superfamily protein | chr1:8640820-8643283 FORWARD LENGTH=319	10919	10224	10727	11551	12387	13578	13062	12316	12510	11857	11674	11457
0.0393337	0.062101	-0.379947	AT1G29320.1	AT1G29320.1 | Symbols: | Transducin/WD40 repeat-like superfamily protein | chr1:10255355-10258238 FORWARD LENGTH=468	16177	12876	14189	9979	11533	11718	14104	13276	12335	9198	11165	9834
0.0395576	0.062381	0.424192	AT2G30490.1	AT2G30490.1 | Symbols: ATC4H, C4H, CYP73A5, REF3 | cinnamate-4-hydroxylase | chr2:12993861-12995683 REVERSE LENGTH=505	5683	5871	4194	7253	7374	6504	6531	6594	6448	8415	9439	10502
0.0397238	0.0625697	-0.481347	AT1G18210.2;AT1G18210.1	AT1G18210.2 | Symbols: | Calcium-binding EF-hand family protein | chr1:6268273-6268785 REVERSE LENGTH=170;AT1G18210.1 | Symbols: | Calcium-binding EF-hand family protein | chr1:6268273-6268785 REVERSE LENGTH=170	56820	53361	41177	35980	36924	35515	35807	42233	46342	38944	39732	36687
0.0398559	0.0627042	0.662415	AT4G26130.1	AT4G26130.1 | Symbols: | unknown protein; FUNCTIONS IN: molecular_function unknown; INVOLVED IN: biological_process unknown; LOCATED IN: endomembrane system; EXPRESSED IN: 23 plant structures; EXPRESSED DURING: 13 growth stages; BEST Arabidopsis thaliana	7807	14413	14387	18125	18775	21039	16306	18423	17716	35911	38831	37369
0.0401797	0.0631396	-0.46752	AT3G56240.1	AT3G56240.1 | Symbols: CCH | copper chaperone | chr3:20863460-20864402 REVERSE LENGTH=121	2673	2551	1998	1824	1818	1581	1743	1913	2021	1884	1995	1885
0.0404834	0.0635424	0.520092	AT1G57720.1;AT1G57720.2;AT1G09640.2	AT1G57720.1 | Symbols: | Translation elongation factor EF1B, gamma chain | chr1:21377873-21380114 FORWARD LENGTH=413;AT1G57720.2 | Symbols: | Translation elongation factor EF1B, gamma chain | chr1:21377873-21380114 FORWARD LENGTH=413	5494	8709	6175	9490	9785	9948	9850	10359	9256	8483	9016	8699
0.0406658	0.0637541	-0.603333	AT5G62740.1	AT5G62740.1 | Symbols: HIR1, ATHIR1 | SPFH/Band 7/PHB domain-containing membrane-associated protein family | chr5:25201320-25202535 FORWARD LENGTH=286	24249	17704	17798	11845	14340	13145	16806	16535	16000	10422	10420	9913
0.0416653	0.0652448	1.37633	AT1G73180.2;AT1G73180.1	AT1G73180.2 | Symbols: | Eukaryotic translation initiation factor eIF2A family protein | chr1:27518335-27521014 FORWARD LENGTH=484;AT1G73180.1 | Symbols: | Eukaryotic translation initiation factor eIF2A family protein | chr1:27518335-27521432 FORWARD LEN	412	0	608	854	961	833	846	785	1061	2211	2341	2394
0.0417154	0.0652472	0.237575	AT2G22125.1	AT2G22125.1 | Symbols: CSI1 | binding | chr2:9406793-9414223 FORWARD LENGTH=2150	6342	6956	5863	7647	7844	7100	8000	7898	7888	9247	8071	8326
0.0417676	0.0652528	0.491638	AT4G34660.3;AT4G34660.2;AT4G34660.1	AT4G34660.3 | Symbols: | SH3 domain-containing protein | chr4:16545595-16548294 REVERSE LENGTH=317;AT4G34660.2 | Symbols: | SH3 domain-containing protein | chr4:16545595-16548294 REVERSE LENGTH=345;AT4G34660.1 | Symbols: | SH3 domain-containing protein	1277	953	1346	1859	1478	1691	1670	1740	1835	2987	2919	2911
0.0419805	0.0655091	0.996425	AT5G18610.1;AT5G18610.2;AT5G02800.1	AT5G18610.1 | Symbols: | Protein kinase superfamily protein | chr5:6192736-6195371 FORWARD LENGTH=513;AT5G18610.2 | Symbols: | Protein kinase superfamily protein | chr5:6192736-6195371 FORWARD LENGTH=513;AT5G02800.1 | Symbols: | Protein kinase superfami	283	945	792	1201	1275	1554	1373	1537	1205	1031	694	815
0.0424049	0.0660946	0.329489	AT4G23200.1;AT4G11470.1;AT4G23270.1;AT3G45860.1;AT4G23180.1;AT4G11530.1;AT4G23250.1;AT4G23310.1;AT4G23220.1;AT4G11460.1;AT4G23140.2;AT4G23140.1;AT4G23210.3;AT1G70740.1;AT1G70740.2;AT4G38830.1;AT4G23260.1;AT4G23150.1;AT4G11480.1;AT4G23280.1;AT4G23260.2;AT4G23210.1;AT4G23210.2;AT4G23160.1	AT4G23200.1 | Symbols: CRK12 | cysteine-rich RLK (RECEPTOR-like protein kinase) 12 | chr4:12145380-12147934 REVERSE LENGTH=648;AT4G11470.1 | Symbols: CRK31 | cysteine-rich RLK (RECEPTOR-like protein kinase) 31 | chr4:6967729-6970161 FORWARD LENGTH=666;AT4G	11325	10134	8572	13294	12226	12216	12537	13257	13008	9153	8066	9286
0.0434883	0.0677046	2.3783	AT1G58360.1	AT1G58360.1 | Symbols: AAP1, NAT2 | amino acid permease 1 | chr1:21676623-21680313 FORWARD LENGTH=485	2497	6081	4285	17459	15026	34393	8182	8815	7609	3638	3696	4211
0.0445342	0.0692525	0.621646	AT3G01860.1	AT3G01860.1 | Symbols: | unknown protein; FUNCTIONS IN: molecular_function unknown; INVOLVED IN: response to cadmium ion; LOCATED IN: chloroplast; EXPRESSED IN: 24 plant structures; EXPRESSED DURING: 13 growth stages; BEST Arabidopsis thaliana protein mat	1415	1994	1160	2113	2597	2320	2267	2406	2066	1401	1208	1413
0.0446926	0.0694183	-0.128475	AT3G08030.1;AT3G08030.2	AT3G08030.1 | Symbols: | Protein of unknown function, DUF642 | chr3:2564191-2565819 FORWARD LENGTH=365;AT3G08030.2 | Symbols: | Protein of unknown function, DUF642 | chr3:2564517-2565819 FORWARD LENGTH=323	14883	15727	15539	14770	13962	13485	15069	13182	13318	13399	13280	13072
0.0448412	0.0695686	0.267077	AT1G03370.1	AT1G03370.1 | Symbols: | C2 calcium/lipid-binding and GRAM domain containing protein | chr1:830968-834996 FORWARD LENGTH=1020	8697	10659	10162	11830	12481	11210	11251	9282	10375	18447	18539	16500
0.0456547	0.070749	-0.119158	AT3G51550.1;AT1G16110.1;AT1G16160.1;AT1G79670.2;AT1G16120.1;AT1G79670.1;AT1G16150.1	AT3G51550.1 | Symbols: FER | Malectin/receptor-like protein kinase family protein | chr3:19117877-19120564 REVERSE LENGTH=895	12154	12045	12786	11702	10865	11486	10346	10841	10406	9869	7668	7815
0.0457256	0.0707771	0.205554	AT1G04530.1	AT1G04530.1 | Symbols: TPR4 | Tetratricopeptide repeat (TPR)-like superfamily protein | chr1:1234456-1235895 REVERSE LENGTH=310	15374	14417	16745	16973	18086	18603	17934	15962	16573	34408	35418	36649
0.0462533	0.0715115	0.369714	AT3G15730.1;AT1G52570.1	AT3G15730.1 | Symbols: PLDALPHA1, PLD | phospholipase D alpha 1 | chr3:5330835-5333474 FORWARD LENGTH=810	18847	16142	17117	21216	20509	25601	17753	20852	20109	69370	67956	72004
0.0466993	0.0721179	0.799486	AT3G42170.1	AT3G42170.1 | Symbols: | BED zinc finger ;hAT family dimerisation domain | chr3:14321838-14323928 FORWARD LENGTH=696	602	970	424	1201	1031	1242	1163	1544	1133	1161	1305	1345
0.0469831	0.0724728	2.00581	AT2G30950.1	AT2G30950.1 | Symbols: VAR2, FTSH2 | FtsH extracellular protease family | chr2:13174692-13177064 FORWARD LENGTH=695	0	0	186	281	206	260	296	270	324	272	226	146
0.0480979	0.0741072	0.334469	AT2G41740.1;AT3G57410.1	AT2G41740.1 | Symbols: VLN2, ATVLN2 | villin 2 | chr2:17410962-17416878 REVERSE LENGTH=976;AT3G57410.1 | Symbols: VLN3, ATVLN3 | villin 3 | chr3:21243615-21249809 REVERSE LENGTH=965	7694	7642	6426	10066	9143	8231	8268	8226	7815	10902	12108	11948
0.048299	0.0743317	0.252947	AT3G55750.1;AT1G41880.1	AT3G55750.1 | Symbols: | Ribosomal protein L35Ae family protein | chr3:20698641-20699553 FORWARD LENGTH=111;AT1G41880.1 | Symbols: | Ribosomal protein L35Ae family protein | chr1:15651585-15652427 REVERSE LENGTH=111	1572	1868	1966	2086	2158	2198	2400	1835	2200	1580	2100	1927
0.0483769	0.0743663	0.0806584	AT4G13940.1;AT4G13940.3;AT4G13940.4;AT4G13940.2	AT4G13940.1 | Symbols: HOG1, EMB1395, SAHH1, MEE58, ATSAHH1 | S-adenosyl-L-homocysteine hydrolase | chr4:8054931-8056676 FORWARD LENGTH=485;AT4G13940.3 | Symbols: HOG1, SAHH1 | S-adenosyl-L-homocysteine hydrolase | chr4:8054931-8056676 FORWARD LENGTH=440;A	46754	50005	48857	51246	51860	50883	57445	59499	54604	55878	55984	57583
0.0483769	0.0742813	0.512803	AT3G59780.1	AT3G59780.1 | Symbols: | Rhodanese/Cell cycle control phosphatase superfamily protein | chr3:22086906-22090324 FORWARD LENGTH=686	1546	1170	1035	1729	1622	2001	2063	1763	1898	1494	1699	1689
0.0484103	0.0742475	0.617029	AT3G25230.1;AT3G25230.2	AT3G25230.1 | Symbols: ROF1, ATFKBP62, FKBP62 | rotamase FKBP 1 | chr3:9188257-9191137 FORWARD LENGTH=551;AT3G25230.2 | Symbols: ROF1, ATFKBP62, FKBP62 | rotamase FKBP 1 | chr3:9188257-9191175 FORWARD LENGTH=562	1172	997	634	1591	1330	1378	1320	1249	1233	1362	1480	1815
0.0488795	0.0748816	0.182368	AT5G52920.1	AT5G52920.1 | Symbols: PKP1, PKP-BETA1, PKP2 | plastidic pyruvate kinase beta subunit 1 | chr5:21463680-21466612 FORWARD LENGTH=579	14622	14211	12727	15169	16332	15659	16855	18244	15853	13807	15196	13145
0.0492993	0.0754385	-0.831565	AT4G35090.2;AT4G35090.1	AT4G35090.2 | Symbols: CAT2 | catalase 2 | chr4:16701105-16703215 REVERSE LENGTH=474;AT4G35090.1 | Symbols: CAT2 | catalase 2 | chr4:16700937-16703215 REVERSE LENGTH=492	1280	746	1204	550	635	630	683	676	789	866	1041	1141
0.0499402	0.0763323	0.79255	AT3G22230.1;AT2G32220.1	AT3G22230.1 | Symbols: | Ribosomal L27e protein family | chr3:7844136-7844543 REVERSE LENGTH=135	11837	13397	12923	19064	18369	28660	16770	19967	18223	16714	13348	16941
0.0501876	0.0766231	0.3308	AT1G69620.1;AT1G26880.1;AT1G26880.2;AT3G28900.1	AT1G69620.1 | Symbols: RPL34 | ribosomal protein L34 | chr1:26189900-26191081 FORWARD LENGTH=119;AT1G26880.1 | Symbols: | Ribosomal protein L34e superfamily protein | chr1:9315640-9316681 REVERSE LENGTH=120	3917	2846	3547	4247	4437	4283	4484	4567	3806	3945	3560	3762
0.0502141	0.0765765	1.05282	AT5G16590.1	AT5G16590.1 | Symbols: LRR1 | Leucine-rich repeat protein kinase family protein | chr5:5431862-5433921 FORWARD LENGTH=625	45989	45867	47613	78460	78410	132469	78604	75608	74489	59214	55410	55782
0.0507777	0.077348	0.45652	AT2G40290.1;AT2G40290.3;AT2G40290.2	AT2G40290.1 | Symbols: | Eukaryotic translation initiation factor 2 subunit 1 | chr2:16829030-16830889 REVERSE LENGTH=344;AT2G40290.3 | Symbols: | Eukaryotic translation initiation factor 2 subunit 1 | chr2:16829872-16830889 REVERSE LENGTH=241;AT2G40290.	1640	2535	1867	2829	2693	2769	3619	3501	3595	2133	3106	2834
0.0517982	0.0788131	-0.767013	AT5G60670.1;AT3G53430.1;AT2G37190.1	AT5G60670.1 | Symbols: | Ribosomal protein L11 family protein | chr5:24381066-24381566 REVERSE LENGTH=166;AT3G53430.1 | Symbols: | Ribosomal protein L11 family protein | chr3:19809895-19810395 REVERSE LENGTH=166;AT2G37190.1 | Symbols: | Ribosomal protei	2999	2718	4342	1863	1995	2053	2373	2501	2521	2578	1927	2223
0.0524769	0.0797554	0.608403	AT4G31430.3;AT4G31430.1;AT4G31430.2	AT4G31430.3 | Symbols: | unknown protein; LOCATED IN: plasma membrane; EXPRESSED IN: 25 plant structures; EXPRESSED DURING: 15 growth stages; Has 35333 Blast hits to 34131 proteins in 2444 species: Archae - 798; Bacteria - 22429; Metazoa - 974; Fungi - 99	812	1488	1017	1546	1729	1782	1158	1528	1788	2033	1611	1657
0.0525934	0.079842	0.316304	AT5G59160.3;AT5G59160.2;AT5G59160.1;AT3G46820.1;AT5G27840.1;AT3G05580.1;AT2G29400.1;AT2G39840.1;AT1G64040.1;AT5G43380.3;AT5G27840.2;AT5G43380.2;AT5G43380.1	AT5G59160.3 | Symbols: TOPP2, PPO | type one serine/threonine protein phosphatase 2 | chr5:23879567-23881102 FORWARD LENGTH=312;AT5G59160.2 | Symbols: TOPP2, PPO | type one serine/threonine protein phosphatase 2 | chr5:23879567-23881102 FORWARD LENGTH=312;	1356	1484	1786	1830	2018	1912	1915	1810	1694	2436	2517	2967
0.0535091	0.0811404	-0.190946	AT5G64050.1	AT5G64050.1 | Symbols: ATERS, OVA3, ERS | glutamate tRNA synthetase | chr5:25630196-25633099 REVERSE LENGTH=570	32324	36468	33911	29210	31970	28791	31230	31693	30589	25098	27048	25336
0.0536273	0.0812278	0.428861	AT3G11710.1	AT3G11710.1 | Symbols: ATKRS-1 | lysyl-tRNA synthetase 1 | chr3:3702359-3705613 REVERSE LENGTH=626	1865	1216	1515	1952	2098	2137	2368	1953	1754	2771	2642	5146
0.0537645	0.0813437	0.25153	AT5G04930.1	AT5G04930.1 | Symbols: ALA1 | aminophospholipid ATPase 1 | chr5:1445509-1449568 FORWARD LENGTH=1158	1907	2231	2346	2589	2697	2433	2332	2531	2453	2201	1713	2812
0.0541114	0.0817765	1.24499	AT5G09810.1	AT5G09810.1 | Symbols: ACT7 | actin 7 | chr5:3052809-3054220 FORWARD LENGTH=377	290	253	0	438	443	406	304	530	369	246	553	505
0.0542435	0.081884	1.2829	AT3G57330.1	AT3G57330.1 | Symbols: ACA11 | autoinhibited Ca2+-ATPase 11 | chr3:21211655-21216375 REVERSE LENGTH=1025	660	0	434	877	900	885	1057	787	840	767	631	974
0.0544258	0.0820668	-0.398095	AT1G75280.1	AT1G75280.1 | Symbols: | NmrA-like negative transcriptional regulator family protein | chr1:28252030-28253355 FORWARD LENGTH=310	5814	4526	4672	3595	3627	4170	4223	4154	3649	3973	3837	3971
0.0546857	0.0823662	0.655568	AT4G03280.2;AT4G03280.1	AT4G03280.2 | Symbols: PETC, PGR1 | photosynthetic electron transfer C | chr4:1440462-1441717 FORWARD LENGTH=210;AT4G03280.1 | Symbols: PETC, PGR1 | photosynthetic electron transfer C | chr4:1440314-1441717 FORWARD LENGTH=229	436	567	798	1053	977	807	675	976	866	811	987	1152
0.0548345	0.0824976	-0.163068	AT5G02890.1	AT5G02890.1 | Symbols: | HXXXD-type acyl-transferase family protein | chr5:670207-671454 REVERSE LENGTH=353	11603	10235	11219	9634	10160	9730	10943	11895	10985	19983	21765	21864
0.054934	0.0825548	0.234529	AT2G42600.2;AT2G42600.1	AT2G42600.2 | Symbols: ATPPC2, PPC2 | phosphoenolpyruvate carboxylase 2 | chr2:17734541-17738679 REVERSE LENGTH=963;AT2G42600.1 | Symbols: ATPPC2, PPC2 | phosphoenolpyruvate carboxylase 2 | chr2:17734541-17738679 REVERSE LENGTH=963	67408	81811	71229	90821	84458	84083	82350	91409	85142	163626	166758	172804
0.0577689	0.086718	0.350208	AT5G62890.4;AT5G62890.3;AT5G62890.2;AT5G62890.1	AT5G62890.4 | Symbols: | Xanthine/uracil permease family protein | chr5:25243723-25246748 FORWARD LENGTH=476;AT5G62890.3 | Symbols: | Xanthine/uracil permease family protein | chr5:25243723-25247075 FORWARD LENGTH=532;AT5G62890.2 | Symbols: | Xanthine/u	5094	5251	6649	6913	7866	6884	6782	6704	6986	5069	4848	3831
0.0579	0.0868176	2.09199	AT5G08160.1;AT5G08160.2	AT5G08160.1 | Symbols: ATPK3, PK3 | serine/threonine protein kinase 3 | chr5:2625903-2627942 REVERSE LENGTH=347;AT5G08160.2 | Symbols: ATPK3, PK3 | serine/threonine protein kinase 3 | chr5:2625903-2627942 REVERSE LENGTH=311	0	281	0	531	366	301	522	516	356	458	406	375
0.0582353	0.087223	0.602689	AT1G32760.1	AT1G32760.1 | Symbols: | Glutaredoxin family protein | chr1:11858251-11859195 FORWARD LENGTH=314	688	1112	1085	1714	1276	1391	1735	1644	1712	1110	1185	1332
0.0590206	0.0883007	-0.464065	AT1G65020.1	AT1G65020.1 | Symbols: | FUNCTIONS IN: molecular_function unknown; INVOLVED IN: biological_process unknown; LOCATED IN: endoplasmic reticulum, plasma membrane; EXPRESSED IN: 23 plant structures; EXPRESSED DURING: 13 growth stages; CONTAINS InterPro DOMAIN	3555	2624	2670	2265	2108	2042	2147	1971	1979	1891	1770	2101
0.0590251	0.088209	1.01444	AT1G15500.1;AT1G80300.1	AT1G15500.1 | Symbols: ATNTT2 | TLC ATP/ADP transporter | chr1:5326426-5328688 FORWARD LENGTH=618;AT1G80300.1 | Symbols: NTT1, ATNTT1 | nucleotide transporter 1 | chr1:30191954-30194280 FORWARD LENGTH=624	2518	2947	2291	4278	4189	7201	4441	4501	4942	4764	5275	4940
0.0590771	0.0881885	0.119007	AT5G59960.1	AT5G59960.1 | Symbols: | unknown protein; FUNCTIONS IN: molecular_function unknown; INVOLVED IN: biological_process unknown; LOCATED IN: nucleus; EXPRESSED IN: 24 plant structures; EXPRESSED DURING: 15 growth stages; Has 30201 Blast hits to 17322 proteins	13439	12084	12471	13710	13598	13953	9443	11013	11428	17615	18581	17230
0.0593459	0.0884913	0.600419	AT3G04920.1	AT3G04920.1 | Symbols: | Ribosomal protein S24e family protein | chr3:1360989-1362065 FORWARD LENGTH=133	456	403	286	616	652	468	880	596	709	549	609	792
0.0596759	0.0888846	-0.944265	AT5G64260.1	AT5G64260.1 | Symbols: EXL2 | EXORDIUM like 2 | chr5:25703980-25704897 FORWARD LENGTH=305	5041	7901	4449	2872	3131	3035	3327	4437	3372	3268	3847	2956
0.0599579	0.0892057	0.586744	AT4G37070.4;AT4G37070.3;AT4G37070.1;AT4G37070.2	AT4G37070.4 | Symbols: PLP1, PLA IVA, AtPLAIVA | Acyl transferase/acyl hydrolase/lysophospholipase superfamily protein | chr4:17465167-17467058 REVERSE LENGTH=372;AT4G37070.3 | Symbols: PLP1, PLA IVA, AtPLAIVA | Acyl transferase/acyl hydrolase/lysophosphol	1177	856	1205	1850	1276	1737	2340	2181	1908	1483	1338	1209
0.0604896	0.0898971	0.143637	AT3G14910.1	AT3G14910.1 | Symbols: | unknown protein; Has 158 Blast hits to 158 proteins in 77 species: Archae - 0; Bacteria - 0; Metazoa - 104; Fungi - 0; Plants - 33; Viruses - 0; Other Eukaryotes - 21 (source: NCBI BLink). | chr3:5015432-5017566 FORWARD LENGTH=455	16688	15603	15337	17441	18431	16742	16996	21640	20581	79007	83298	83173
0.0614201	0.091179	1.92564	ATCG00780.1	ATCG00780.1 | Symbols: RPL14 | ribosomal protein L14 | chrC:80696-81064 REVERSE LENGTH=122	0	418	0	418	618	552	449	647	552	403	530	521
0.061665	0.0914413	0.373326	ATCG00770.1	ATCG00770.1 | Symbols: RPS8 | ribosomal protein S8 | chrC:80068-80472 REVERSE LENGTH=134	13635	10415	9671	13770	15237	14673	14700	14995	15318	13197	13639	13989
0.06196	0.0917774	0.292467	AT1G76810.1	AT1G76810.1 | Symbols: | eukaryotic translation initiation factor 2 (eIF-2) family protein | chr1:28831366-28836310 REVERSE LENGTH=1294	4640	5869	5470	6705	6915	5950	6645	6505	6887	5005	5197	5187
0.0623471	0.092249	-0.261105	AT4G04640.1	AT4G04640.1 | Symbols: ATPC1 | ATPase, F1 complex, gamma subunit protein | chr4:2350761-2351882 REVERSE LENGTH=373	14166	14946	12277	11226	12315	10996	11594	12420	11707	9181	9644	10280
0.0652599	0.0964525	0.578819	AT4G23650.1	AT4G23650.1 | Symbols: CDPK6, CPK3 | calcium-dependent protein kinase 6 | chr4:12324967-12327415 REVERSE LENGTH=529	1504	2162	2766	3465	3351	2791	3767	2019	3911	2227	1340	932
0.0657714	0.0971014	0.0783361	AT1G01320.2;AT1G01320.1	AT1G01320.2 | Symbols: | Tetratricopeptide repeat (TPR)-like superfamily protein | chr1:121582-130099 REVERSE LENGTH=1787;AT1G01320.1 | Symbols: | Tetratricopeptide repeat (TPR)-like superfamily protein | chr1:121582-130099 REVERSE LENGTH=1797	62614	67089	65316	67485	68787	69629	76596	73432	82043	143986	153770	132037
0.0660606	0.0974212	0.368831	AT1G18150.3;AT1G18150.2;AT1G18150.1;AT3G18040.2;AT3G18040.1;AT5G19010.1;AT1G53510.1	AT1G18150.3 | Symbols: ATMPK8 | Protein kinase superfamily protein | chr1:6244641-6247582 REVERSE LENGTH=589;AT1G18150.2 | Symbols: ATMPK8 | Protein kinase superfamily protein | chr1:6244641-6247582 REVERSE LENGTH=589;AT1G18150.1 | Symbols: ATMPK8 | Protei	2878	3606	4271	4477	4834	4577	3974	4051	3678	5524	5495	5641
0.0661055	0.0973805	0.456935	AT4G29670.1;AT4G29670.2	AT4G29670.1 | Symbols: ACHT2 | atypical CYS HIS rich thioredoxin 2 | chr4:14535772-14537108 REVERSE LENGTH=235;AT4G29670.2 | Symbols: ACHT2 | atypical CYS HIS rich thioredoxin 2 | chr4:14535983-14537108 REVERSE LENGTH=236	1618	1824	2446	2716	2945	2421	2554	2638	2910	2452	2659	2812
0.0665211	0.0978852	0.745478	AT1G45201.2;AT1G45201.1	AT1G45201.2 | Symbols: ATTLL1, TLL1 | triacylglycerol lipase-like 1 | chr1:17123889-17127497 FORWARD LENGTH=387;AT1G45201.1 | Symbols: ATTLL1, TLL1 | triacylglycerol lipase-like 1 | chr1:17123889-17128462 FORWARD LENGTH=479	723	1940	1359	2304	2364	2075	2476	2466	2419	1989	1831	1711
0.0666673	0.0979929	0.596917	AT1G04120.2;AT1G04120.1	AT1G04120.2 | Symbols: MRP5 | multidrug resistance-associated protein 5 | chr1:1064848-1070396 REVERSE LENGTH=1509;AT1G04120.1 | Symbols: ATMRP5, MRP5, ATABCC5, ABCC5 | multidrug resistance-associated protein 5 | chr1:1064848-1070396 REVERSE LENGTH=1514	1059	849	656	1095	1540	1243	1091	1462	1227	1366	1389	1627
0.0669825	0.0983485	0.443175	AT5G67530.1	AT5G67530.1 | Symbols: ATPUB49, PUB49 | plant U-box 49 | chr5:26941260-26943878 FORWARD LENGTH=595	1720	1825	2256	2989	2683	2215	2038	2129	2200	2708	2455	2872
0.0675514	0.0990754	-0.384125	AT5G16660.2;AT5G16660.1	AT5G16660.2 | Symbols: | unknown protein; FUNCTIONS IN: molecular_function unknown; INVOLVED IN: biological_process unknown; LOCATED IN: chloroplast, membrane; EXPRESSED IN: 23 plant structures; EXPRESSED DURING: 14 growth stages; BEST Arabidopsis thalian	2670	2237	2896	2290	1871	1818	2088	2325	2023	2403	2960	2717
0.067695	0.0991777	-0.887235	AT5G05600.1	AT5G05600.1 | Symbols: | 2-oxoglutarate (2OG) and Fe(II)-dependent oxygenase superfamily protein | chr5:1672266-1674602 FORWARD LENGTH=371	85580	60870	45164	35885	32860	34851	34257	97922	43805	65767	67128	67291
0.0680534	0.099594	0.164502	AT4G36800.2;AT4G36800.1	AT4G36800.2 | Symbols: RCE1 | RUB1 conjugating enzyme 1 | chr4:17341237-17342148 REVERSE LENGTH=184;AT4G36800.1 | Symbols: RCE1 | RUB1 conjugating enzyme 1 | chr4:17341237-17342148 REVERSE LENGTH=184	5575	5331	4759	5918	5697	5942	5850	5568	6020	7775	7558	6843
0.0682944	0.0998377	-0.163499	AT3G03780.3;AT3G03780.2;AT3G03780.1	AT3G03780.3 | Symbols: ATMS2, MS2 | methionine synthase 2 | chr3:957602-960740 FORWARD LENGTH=765;AT3G03780.2 | Symbols: ATMS2, MS2 | methionine synthase 2 | chr3:957602-960740 FORWARD LENGTH=765;AT3G03780.1 | Symbols: ATMS2, MS2 | methionine synthase 2 |	2658	2622	2784	2250	2603	2347	2733	2721	2730	2301	2660	2223
0.0691725	0.101011	0.238462	AT2G18020.1;AT4G36130.1;AT3G51190.1	AT2G18020.1 | Symbols: EMB2296 | Ribosomal protein L2 family | chr2:7837151-7838160 FORWARD LENGTH=258;AT4G36130.1 | Symbols: | Ribosomal protein L2 family | chr4:17097613-17098656 FORWARD LENGTH=258	89952	108401	111226	123048	126986	115187	134462	109358	131474	114319	104491	91743
0.0712623	0.10395	-1.72394	AT2G39570.1	AT2G39570.1 | Symbols: | ACT domain-containing protein | chr2:16507963-16509741 FORWARD LENGTH=411	354	594	228	158	55	143	123	212	209	130	174	214
0.0713801	0.104009	0.424128	AT5G50860.1	AT5G50860.1 | Symbols: | Protein kinase superfamily protein | chr5:20693778-20696983 REVERSE LENGTH=580	867	899	607	957	1169	1058	933	1347	1207	857	881	830
0.07238	0.105351	0.334225	AT2G28630.1;AT1G07720.1	AT2G28630.1 | Symbols: KCS12 | 3-ketoacyl-CoA synthase 12 | chr2:12275719-12277149 REVERSE LENGTH=476;AT1G07720.1 | Symbols: KCS3 | 3-ketoacyl-CoA synthase 3 | chr1:2390970-2392406 REVERSE LENGTH=478	959	1324	1315	1583	1529	1424	1635	1688	1334	1684	1684	1818
0.0733487	0.106646	-0.221875	AT2G17980.1;AT4G31740.1	AT2G17980.1 | Symbols: ATSLY1 | Sec1/munc18-like (SM) proteins superfamily | chr2:7824352-7826404 FORWARD LENGTH=627;AT4G31740.1 | Symbols: | Sec1/munc18-like (SM) proteins superfamily | chr4:15363778-15364349 FORWARD LENGTH=171	2634	2864	2394	2292	2365	2110	2098	2273	1966	2305	3027	3136
0.0744942	0.108194	-0.876281	AT3G02555.1	AT3G02555.1 | Symbols: | unknown protein; BEST Arabidopsis thaliana protein match is: unknown protein (TAIR:AT5G16110.1); Has 130 Blast hits to 130 proteins in 18 species: Archae - 0; Bacteria - 0; Metazoa - 0; Fungi - 0; Plants - 130; Viruses - 0; Other	335	547	313	236	194	221	233	300	242	230	320	406
0.0745819	0.108204	0.221628	AT5G13000.2;AT5G13000.1	AT5G13000.2 | Symbols: ATGSL12, gsl12 | glucan synthase-like 12 | chr5:4110445-4121202 REVERSE LENGTH=1914;AT5G13000.1 | Symbols: ATGSL12, gsl12 | glucan synthase-like 12 | chr5:4110445-4121202 REVERSE LENGTH=1955	14310	17758	17038	18340	19099	19821	21152	18931	31304	23516	25457	30400
0.0749222	0.108581	0.216728	AT3G46740.1	AT3G46740.1 | Symbols: TOC75-III, MAR1 | translocon at the outer envelope membrane of chloroplasts 75-III | chr3:17216104-17219296 REVERSE LENGTH=818	4985	6220	5748	6687	6708	6306	7044	7506	6897	9076	7370	8170
0.074972	0.108535	-0.528604	AT1G48600.1;AT1G48600.2	AT1G48600.1 | Symbols: PMEAMT, AtPMEAMT | S-adenosyl-L-methionine-dependent methyltransferases superfamily protein | chr1:17966448-17969077 FORWARD LENGTH=475;AT1G48600.2 | Symbols: PMEAMT, AtPMEAMT | S-adenosyl-L-methionine-dependent methyltransferases su	567	817	712	380	524	549	974	836	836	689	733	740
0.0754994	0.109181	1.82312	AT3G08530.1	AT3G08530.1 | Symbols: | Clathrin, heavy chain | chr3:2587171-2595411 REVERSE LENGTH=1703	0	0	416	587	468	417	461	618	629	879	573	902
0.0765267	0.110548	0.0853785	AT5G24490.1	AT5G24490.1 | Symbols: | 30S ribosomal protein, putative | chr5:8365690-8367178 FORWARD LENGTH=308	15992	16196	14953	16903	16491	16621	16362	17395	17369	16208	14508	15308
0.07816	0.112786	0.416788	AT5G52520.1	AT5G52520.1 | Symbols: OVA6, PRORS1 | Class II aaRS and biotin synthetases superfamily protein | chr5:21311112-21313875 FORWARD LENGTH=543	3911	2413	3764	4495	4556	4416	4179	4594	4636	5272	10913	12361
0.0786956	0.113437	0.29831	AT1G55850.1	AT1G55850.1 | Symbols: ATCSLE1, CSLE1 | cellulose synthase like E1 | chr1:20876752-20879414 FORWARD LENGTH=729	6794	6449	8189	9645	8604	8106	8712	8380	7058	6489	6867	6769
0.0792309	0.114086	0.946186	AT2G36880.2;AT2G36880.1	AT2G36880.2 | Symbols: MAT3 | methionine adenosyltransferase 3 | chr2:15479721-15480893 REVERSE LENGTH=390;AT2G36880.1 | Symbols: MAT3 | methionine adenosyltransferase 3 | chr2:15479721-15480893 REVERSE LENGTH=390	8960	12083	11636	29380	17092	16493	17005	18325	22561	21366	13056	13079
0.0800151	0.115091	0.762846	AT1G76520.1;AT1G76520.2;AT1G76530.1	AT1G76520.1 | Symbols: | Auxin efflux carrier family protein | chr1:28715384-28717289 FORWARD LENGTH=390;AT1G76520.2 | Symbols: | Auxin efflux carrier family protein | chr1:28715384-28717289 FORWARD LENGTH=390;AT1G76530.1 | Symbols: | Auxin efflux carri	885	372	986	1368	1403	1035	925	1177	1152	897	744	946
0.0819309	0.117721	-0.310243	AT3G47090.1	AT3G47090.1 | Symbols: | Leucine-rich repeat protein kinase family protein | chr3:17341512-17344645 REVERSE LENGTH=1009	5841	6256	7578	5259	5589	5020	5299	5705	5209	5216	5721	5085
0.084272	0.120955	-0.361238	AT4G18030.1	AT4G18030.1 | Symbols: | S-adenosyl-L-methionine-dependent methyltransferases superfamily protein | chr4:10012850-10015267 REVERSE LENGTH=621	8051	8649	10514	6316	6934	7936	9255	7480	6568	6506	7679	7667
0.084907	0.121736	0.586643	AT1G70600.1;AT1G23290.1	AT1G70600.1 | Symbols: | Ribosomal protein L18e/L15 superfamily protein | chr1:26621168-26621608 REVERSE LENGTH=146;AT1G23290.1 | Symbols: RPL27A, RPL27AB | Ribosomal protein L18e/L15 superfamily protein | chr1:8263007-8263447 FORWARD LENGTH=146	9898	11950	11322	21301	13893	14619	16462	21532	17968	15698	11388	13884
0.0855774	0.122567	0.350974	AT4G32260.1	AT4G32260.1 | Symbols: | ATPase, F0 complex, subunit B/B, bacterial/chloroplast | chr4:15573859-15574586 REVERSE LENGTH=219	6093	9054	8101	9273	10479	9899	8029	8024	8609	8697	8421	6214
0.0859836	0.123017	0.139987	AT3G46780.1	AT3G46780.1 | Symbols: PTAC16 | plastid transcriptionally active 16 | chr3:17228766-17231021 FORWARD LENGTH=510	4094	4432	4350	4766	4429	4993	5062	5682	5523	5141	5577	5391
0.0861569	0.123134	0.644248	AT5G52310.1	AT5G52310.1 | Symbols: COR78, LTI78, RD29A, LTI140 | low-temperature-responsive protein 78 (LTI78) / desiccation-responsive protein 29A (RD29A) | chr5:21240929-21243326 FORWARD LENGTH=710	2542	1140	2953	3404	3502	3464	1943	2731	2755	10310	12059	10765
0.0863344	0.123256	0.557619	AT1G52360.1;AT1G52360.2;AT1G79990.5;AT1G79990.3;AT1G79990.1	AT1G52360.1 | Symbols: | Coatomer, beta subunit | chr1:19499282-19505397 FORWARD LENGTH=926;AT1G52360.2 | Symbols: | Coatomer, beta subunit | chr1:19499420-19505397 FORWARD LENGTH=970	878	656	1289	1260	1424	1471	1267	1589	1282	2625	2348	2343
0.0891883	0.127195	1.19863	AT4G24820.2;AT4G24820.1	AT4G24820.2 | Symbols: | 26S proteasome, regulatory subunit Rpn7;Proteasome component (PCI) domain | chr4:12790471-12792599 REVERSE LENGTH=387;AT4G24820.1 | Symbols: | 26S proteasome, regulatory subunit Rpn7;Proteasome component (PCI) domain | chr4:12790	478	589	0	850	630	969	889	652	768	954	795	988
0.0906096	0.129085	0.734937	AT1G79820.3;AT1G79820.4;AT1G79820.2;AT1G79820.1	AT1G79820.3 | Symbols: SGB1 | Major facilitator superfamily protein | chr1:30022581-30026771 REVERSE LENGTH=447;AT1G79820.4 | Symbols: SGB1 | Major facilitator superfamily protein | chr1:30022581-30026771 REVERSE LENGTH=451;AT1G79820.2 | Symbols: SGB1 | Ma	221	618	442	710	808	614	477	421	448	350	366	362
0.0908951	0.129354	0.328945	AT4G13850.4;AT4G13850.3;AT4G13850.2;AT4G13850.1	AT4G13850.4 | Symbols: ATGRP2 | glycine-rich RNA-binding protein 2 | chr4:8021314-8022065 FORWARD LENGTH=129;AT4G13850.3 | Symbols: ATGRP2 | glycine-rich RNA-binding protein 2 | chr4:8021314-8022065 FORWARD LENGTH=144;AT4G13850.2 | Symbols: ATGRP2 | glycin	3143	2209	2442	3289	3433	3068	3047	4044	3751	2430	2794	3090
0.0912068	0.12966	-1.03697	AT1G53310.3;AT1G53310.2;AT1G53310.1	AT1G53310.3 | Symbols: ATPPC1, PEPC1, ATPEPC1, PPC1 | phosphoenolpyruvate carboxylase 1 | chr1:19884261-19888070 REVERSE LENGTH=967;AT1G53310.2 | Symbols: ATPPC1, PEPC1, ATPEPC1, PPC1 | phosphoenolpyruvate carboxylase 1 | chr1:19884261-19888070 REVERSE LEN	53544	30892	26560	15489	16999	21606	17448	14622	16945	24391	19039	20760
0.0921362	0.130843	0.456253	AT3G55800.1	AT3G55800.1 | Symbols: SBPASE | sedoheptulose-bisphosphatase | chr3:20709640-20711421 FORWARD LENGTH=393	11288	7775	8861	14932	12500	10879	11949	12165	11508	12244	10141	9867
0.0936102	0.132796	0.46081	AT5G38830.1	AT5G38830.1 | Symbols: | Cysteinyl-tRNA synthetase, class Ia family protein | chr5:15545764-15548094 REVERSE LENGTH=511	5071	3193	3431	5306	5940	4850	5249	5150	5109	5441	7143	7252
0.0954687	0.135289	1.71703	ATCG00670.1	ATCG00670.1 | Symbols: CLPP1, PCLPP | plastid-encoded CLP P | chrC:69910-71882 REVERSE LENGTH=196	0	0	306	377	360	269	396	535	445	402	310	329
0.0961812	0.136155	0.468906	AT1G70410.3;AT1G70410.1;AT1G70410.2	AT1G70410.3 | Symbols: ATBCA4, BCA4 | beta carbonic anhydrase 4 | chr1:26534167-26536505 REVERSE LENGTH=258;AT1G70410.1 | Symbols: ATBCA4, BCA4, CA4 | beta carbonic anhydrase 4 | chr1:26534167-26536505 REVERSE LENGTH=258;AT1G70410.2 | Symbols: ATBCA4, BCA4	1072	1792	1427	1928	2253	1758	1877	2311	2129	1927	2052	2168
0.0970635	0.137259	0.261094	AT5G12470.1	AT5G12470.1 | Symbols: | Protein of unknown function (DUF3411) | chr5:4044950-4047290 REVERSE LENGTH=386	9314	9516	7084	10349	10617	10089	11315	12398	12174	9286	10437	12246
0.0971918	0.137296	0.217929	AT3G05220.1;AT3G05220.2	AT3G05220.1 | Symbols: | Heavy metal transport/detoxification superfamily protein | chr3:1488808-1491171 FORWARD LENGTH=577	53559	55180	64519	69078	61806	70626	84733	83044	81053	77702	77876	74646
0.0982884	0.138699	1.77015	AT1G11750.1;AT1G11750.2	AT1G11750.1 | Symbols: CLPP6, NCLPP1, NCLPP6 | CLP protease proteolytic subunit 6 | chr1:3967609-3969535 FORWARD LENGTH=271;AT1G11750.2 | Symbols: CLPP6 | CLP protease proteolytic subunit 6 | chr1:3967609-3969535 FORWARD LENGTH=289	0	0	404	581	454	343	562	790	594	464	376	384
0.0984457	0.138775	0.470266	AT4G37800.1	AT4G37800.1 | Symbols: XTH7 | xyloglucan endotransglucosylase/hydrolase 7 | chr4:17775703-17777372 REVERSE LENGTH=293	1606	2399	2773	2969	2865	3556	3167	3404	3241	2458	2896	2702
0.0989616	0.139356	0.320653	AT1G57990.1	AT1G57990.1 | Symbols: ATPUP18, PUP18 | purine permease 18 | chr1:21441700-21442872 REVERSE LENGTH=390	6922	9031	6233	9244	8929	9535	11005	7116	7400	6166	6341	5389
0.0999869	0.140652	0.144878	AT3G53720.1	AT3G53720.1 | Symbols: ATCHX20, CHX20 | cation/H+ exchanger 20 | chr3:19905826-19910027 REVERSE LENGTH=842	22340	19625	21043	22460	24587	22617	19509	18781	19099	11806	12018	13044
0.102373	0.143858	-0.0800438	AT2G21390.1	AT2G21390.1 | Symbols: | Coatomer, alpha subunit | chr2:9152428-9156577 FORWARD LENGTH=1218	38298	35227	36256	35104	34453	34299	37101	38604	35354	39978	39420	42475
0.102452	0.143819	-0.665442	AT3G52400.1	AT3G52400.1 | Symbols: SYP122, ATSYP122 | syntaxin of plants 122 | chr3:19425835-19427032 REVERSE LENGTH=341	63422	59737	100481	48144	44915	47945	65344	73612	66655	45765	51737	37205
0.102932	0.144342	0.535941	AT3G58510.3;AT3G58510.2;AT3G58510.1;AT2G42520.1;AT3G58570.1	AT3G58510.3 | Symbols: | DEA(D/H)-box RNA helicase family protein | chr3:21640608-21643464 FORWARD LENGTH=612;AT3G58510.2 | Symbols: | DEA(D/H)-box RNA helicase family protein | chr3:21640608-21643464 FORWARD LENGTH=612;AT3G58510.1 | Symbols: | DEA(D/H)	827	1272	1473	1977	1795	1407	1735	2172	1612	2237	2319	2173
0.104751	0.14674	0.554176	AT5G27970.1;AT5G27970.2	AT5G27970.1 | Symbols: | ARM repeat superfamily protein | chr5:10004720-10015429 FORWARD LENGTH=1630;AT5G27970.2 | Symbols: | ARM repeat superfamily protein | chr5:10004720-10015619 FORWARD LENGTH=1658	429	734	921	1093	900	1067	1249	1174	1034	950	1313	986
0.106505	0.14904	-0.597004	AT5G52240.2;AT5G52240.1	AT5G52240.2 | Symbols: MSBP1 | membrane steroid binding protein 1 | chr5:21213121-21214619 FORWARD LENGTH=175;AT5G52240.1 | Symbols: MSBP1, ATMP1, AtMAPR5 | membrane steroid binding protein 1 | chr5:21213121-21214557 FORWARD LENGTH=220	22699	39963	29614	19920	20611	20475	19209	20190	17515	26421	25710	27638
0.10657	0.148976	0.329252	AT1G04690.1	AT1G04690.1 | Symbols: KAB1, KV-BETA1 | potassium channel beta subunit 1 | chr1:1313662-1315420 FORWARD LENGTH=328	2525	2142	1738	2515	2585	2947	2362	2386	2406	2178	2230	2462
0.107136	0.149611	0.226811	AT2G34250.2;AT2G34250.1;AT1G29310.1;AT1G78720.1	AT2G34250.2 | Symbols: | SecY protein transport family protein | chr2:14462635-14464572 FORWARD LENGTH=475;AT2G34250.1 | Symbols: | SecY protein transport family protein | chr2:14462635-14464572 FORWARD LENGTH=475;AT1G29310.1 | Symbols: | SecY protein t	4226	5497	4762	5904	5655	5392	4864	5076	4523	4784	4483	4486
0.109592	0.152881	-0.258177	AT2G40765.1	AT2G40765.1 | Symbols: | unknown protein; FUNCTIONS IN: molecular_function unknown; INVOLVED IN: biological_process unknown; LOCATED IN: mitochondrion, mitochondrial respiratory chain complex III; EXPRESSED IN: 24 plant structures; EXPRESSED DURING: 15 gr	1974	1879	1603	1669	1348	1545	1430	1757	1188	1471	1346	3436
0.112441	0.156693	0.335999	AT1G52760.1	AT1G52760.1 | Symbols: LysoPL2 | lysophospholipase 2 | chr1:19651378-19652576 FORWARD LENGTH=332	1846	1517	1514	1787	2393	1976	2503	2092	2070	2506	2432	2449
0.112703	0.156895	-0.249836	AT3G19820.3;AT3G19820.2;AT3G19820.1	AT3G19820.3 | Symbols: DWF1 | cell elongation protein / DWARF1 / DIMINUTO (DIM) | chr3:6879835-6881616 REVERSE LENGTH=561;AT3G19820.2 | Symbols: DWF1, DIM, EVE1, DIM1, CBB1 | cell elongation protein / DWARF1 / DIMINUTO (DIM) | chr3:6879835-6881616 REVERSE	64925	71769	83779	61041	65061	59314	67609	58125	67400	60497	59223	51312
0.113286	0.157544	-0.268176	AT1G71500.1	AT1G71500.1 | Symbols: | Rieske (2Fe-2S) domain-containing protein | chr1:26936084-26937331 FORWARD LENGTH=287	3511	4125	3158	3113	3074	2776	3797	3687	3593	3393	3502	3920
0.113778	0.158065	0.531364	AT2G46720.1	AT2G46720.1 | Symbols: HIC, KCS13 | 3-ketoacyl-CoA synthase 13 | chr2:19198821-19200221 FORWARD LENGTH=466	841	442	545	857	997	788	1013	823	678	910	844	1039
0.113922	0.158101	0.235588	AT4G01850.2;AT4G01850.1	AT4G01850.2 | Symbols: SAM-2, MAT2, SAM2, AtSAM2 | S-adenosylmethionine synthetase 2 | chr4:796298-797479 REVERSE LENGTH=393;AT4G01850.1 | Symbols: SAM-2, MAT2, SAM2, AtSAM2 | S-adenosylmethionine synthetase 2 | chr4:796298-797479 REVERSE LENGTH=393	1240	1447	1231	1704	1517	1392	1663	1572	1309	1685	1318	1593
0.114098	0.158182	-0.147474	AT1G02780.1;AT3G16780.1	AT1G02780.1 | Symbols: emb2386 | Ribosomal protein L19e family protein | chr1:608120-609391 REVERSE LENGTH=214	52905	61946	60007	51877	52208	53782	68286	66967	69350	49342	43891	48104
0.114415	0.158457	0.189368	AT5G08570.1;AT5G63680.1	AT5G08570.1 | Symbols: | Pyruvate kinase family protein | chr5:2778433-2780300 FORWARD LENGTH=510;AT5G63680.1 | Symbols: | Pyruvate kinase family protein | chr5:25490507-25492530 FORWARD LENGTH=510	5222	5190	4353	5501	5985	5350	6157	5644	5634	5810	5773	5700
0.1157	0.160071	0.702967	AT5G25590.1	AT5G25590.1 | Symbols: | Protein of unknown function (DUF630 and DUF632) | chr5:8906684-8909847 REVERSE LENGTH=775	13384	13503	13078	17206	17826	30025	17646	15780	17432	15128	14155	12847
0.116495	0.161005	0.397041	AT4G24760.1	AT4G24760.1 | Symbols: | alpha/beta-Hydrolases superfamily protein | chr4:12761482-12763564 REVERSE LENGTH=365	5307	3556	3479	5791	5553	4908	5912	6384	5848	7720	7481	7246
0.116777	0.161229	0.673232	AT4G00752.1	AT4G00752.1 | Symbols: | UBX domain-containing protein | chr4:317771-320793 REVERSE LENGTH=469	3122	4838	4244	5129	5660	8672	8295	6243	5299	47876	40755	27464
0.117907	0.162621	-0.360882	AT1G15470.1;AT3G15610.1;AT1G52730.2;AT1G52730.1	AT1G15470.1 | Symbols: | Transducin/WD40 repeat-like superfamily protein | chr1:5315838-5317696 FORWARD LENGTH=333;AT3G15610.1 | Symbols: | Transducin/WD40 repeat-like superfamily protein | chr3:5291076-5292796 REVERSE LENGTH=341;AT1G52730.2 | Symbols:	2308	1696	1730	1335	1574	1556	1615	1835	1803	1561	1807	1487
0.118403	0.163139	0.0564141	AT3G59770.1;AT3G59770.3;AT3G59770.2	AT3G59770.1 | Symbols: SAC9 | sacI homology domain-containing protein / WW domain-containing protein | chr3:22079281-22085674 REVERSE LENGTH=1630;AT3G59770.3 | Symbols: SAC9 | sacI homology domain-containing protein / WW domain-containing protein | chr3:22	48758	47839	49173	51275	51561	48747	47026	53513	52645	97833	100137	102221
0.119431	0.164386	0.621416	AT1G11130.1	AT1G11130.1 | Symbols: SUB, SCM, SRF9 | Leucine-rich repeat protein kinase family protein | chr1:3723135-3727178 FORWARD LENGTH=768	981	499	500	858	1129	1059	999	851	1078	346	315	434
0.12057	0.165784	-0.136735	AT3G54540.1	AT3G54540.1 | Symbols: ATGCN4, GCN4 | general control non-repressible 4 | chr3:20190393-20192564 FORWARD LENGTH=723	8058	7529	8809	7442	7311	7437	8378	8667	8817	9381	8773	8717
0.122176	0.16782	-0.297132	AT3G62530.1	AT3G62530.1 | Symbols: | ARM repeat superfamily protein | chr3:23132219-23133121 FORWARD LENGTH=221	3696	3225	2669	2634	2698	2473	2766	3022	3478	2603	2436	2937
0.122886	0.168622	0.256913	AT1G71860.2;AT1G71860.3;AT1G71860.1	AT1G71860.2 | Symbols: PTP1, ATPTP1 | protein tyrosine phosphatase 1 | chr1:27026866-27028395 FORWARD LENGTH=277;AT1G71860.3 | Symbols: PTP1, ATPTP1 | protein tyrosine phosphatase 1 | chr1:27026866-27028675 FORWARD LENGTH=340;AT1G71860.1 | Symbols: PTP1, A	1854	2438	2439	2718	2852	2473	2816	2524	2631	2958	2741	3068
0.12316	0.168826	-0.637288	AT4G12390.1	AT4G12390.1 | Symbols: PME1 | pectin methylesterase inhibitor 1 | chr4:7336553-7337173 FORWARD LENGTH=206	960	798	502	492	424	537	428	410	317	424	421	540
0.123231	0.168751	0.105763	AT5G08080.2;AT5G08080.1;AT5G08080.3;AT1G11250.1;AT1G61290.1;AT4G03330.1;AT3G11820.2;AT3G11820.1	AT5G08080.2 | Symbols: SYP132, ATSYP132 | syntaxin of plants 132 | chr5:2588532-2590488 FORWARD LENGTH=223;AT5G08080.1 | Symbols: SYP132, ATSYP132 | syntaxin of plants 132 | chr5:2588532-2591106 FORWARD LENGTH=304;AT5G08080.3 | Symbols: SYP132 | syntaxin o	191228	177571	170412	191441	188647	200137	201729	206258	193864	93984	95885	104255
0.123411	0.168826	0.217874	AT5G17920.2;AT5G17920.1;AT5G20980.2;AT5G20980.1;AT2G43800.1	AT5G17920.2 | Symbols: ATCIMS | Cobalamin-independent synthase family protein | chr5:5935771-5939195 FORWARD LENGTH=765;AT5G17920.1 | Symbols: ATCIMS, ATMETS, ATMS1 | Cobalamin-independent synthase family protein | chr5:5935771-5939195 FORWARD LENGTH=765	91513	115344	110420	122406	132057	114536	136103	138487	133609	120356	116337	115045
0.124467	0.170097	0.338332	AT1G12920.1;AT3G26618.1;AT5G47880.2;AT5G47880.1	AT1G12920.1 | Symbols: ERF1-2 | eukaryotic release factor 1-2 | chr1:4396555-4397859 REVERSE LENGTH=434;AT3G26618.1 | Symbols: ERF1-3 | eukaryotic release factor 1-3 | chr3:9788854-9790161 FORWARD LENGTH=435;AT5G47880.2 | Symbols: ERF1-1 | eukaryotic relea	693	560	461	694	673	800	859	1020	738	755	695	801
0.124775	0.170344	0.33876	AT4G00700.1	AT4G00700.1 | Symbols: | C2 calcium/lipid-binding plant phosphoribosyltransferase family protein | chr4:286260-289369 FORWARD LENGTH=1006	1605	1400	1000	1767	1627	1671	1481	1926	1894	3501	3927	3489
0.124968	0.170435	0.430476	AT1G05940.1	AT1G05940.1 | Symbols: CAT9 | cationic amino acid transporter 9 | chr1:1801365-1803942 REVERSE LENGTH=569	3287	6029	5951	6770	7154	6651	6298	6345	5872	5569	6234	5502
0.125597	0.171118	0.504025	AT5G42080.1;AT5G42080.3;AT5G42080.2;AT3G61760.1	AT5G42080.1 | Symbols: ADL1, ADL1A, AG68, DRP1A, RSW9, DL1 | dynamin-like protein | chr5:16820661-16824536 REVERSE LENGTH=610;AT5G42080.3 | Symbols: DL1 | dynamin-like protein | chr5:16820661-16824536 REVERSE LENGTH=604;AT5G42080.2 | Symbols: ADL1, ADL1A,	55445	52829	52067	64363	64179	98848	75080	91924	75570	118528	120181	128878
0.125695	0.171077	-0.368033	AT1G65960.1;AT1G65960.2	AT1G65960.1 | Symbols: GAD2 | glutamate decarboxylase 2 | chr1:24555868-24557253 FORWARD LENGTH=365;AT1G65960.2 | Symbols: GAD2 | glutamate decarboxylase 2 | chr1:24552094-24557253 FORWARD LENGTH=494	29541	22650	20197	18328	19307	18454	19974	20988	21271	33341	33024	33361
0.129164	0.175621	0.511113	AT4G16340.1	AT4G16340.1 | Symbols: SPK1 | guanyl-nucleotide exchange factors;GTPase binding;GTP binding | chr4:9228773-9241060 REVERSE LENGTH=1830	640	534	830	1133	1001	722	1265	1345	982	1031	983	1104
0.129426	0.1758	0.102964	AT1G70320.1;AT1G55860.2;AT1G55860.1	AT1G70320.1 | Symbols: UPL2 | ubiquitin-protein ligase 2 | chr1:26488745-26501281 REVERSE LENGTH=3658;AT1G55860.2 | Symbols: UPL1 | ubiquitin-protein ligase 1 | chr1:20879900-20892910 REVERSE LENGTH=3681;AT1G55860.1 | Symbols: UPL1 | ubiquitin-protein liga	13462	14411	13153	14003	14774	15284	16610	17889	16082	17027	17756	15530
0.133236	0.180792	0.217717	AT4G24190.2;AT4G24190.1	AT4G24190.2 | Symbols: SHD, AtHsp90.7, AtHsp90-7 | Chaperone protein htpG family protein | chr4:12551902-12555851 REVERSE LENGTH=823;AT4G24190.1 | Symbols: SHD, HSP90.7, AtHsp90.7, AtHsp90-7 | Chaperone protein htpG family protein | chr4:12551902-12555851	2634	1955	2299	2729	2669	2612	2419	2562	2677	2585	2754	2722
0.135048	0.183065	0.300251	AT1G69840.7;AT1G69840.6;AT1G69840.5;AT1G69840.4;AT1G69840.3;AT1G69840.2;AT1G69840.1	AT1G69840.7 | Symbols: | SPFH/Band 7/PHB domain-containing membrane-associated protein family | chr1:26293932-26295150 REVERSE LENGTH=286;AT1G69840.6 | Symbols: | SPFH/Band 7/PHB domain-containing membrane-associated protein family | chr1:26293932-262951	3112	2289	2297	3117	3460	2902	4214	3886	4297	3475	3401	3352
0.139325	0.188672	0.563498	AT1G35680.1	AT1G35680.1 | Symbols: | Ribosomal protein L21 | chr1:13208777-13210246 FORWARD LENGTH=220	875	321	700	923	959	920	1065	869	1079	660	896	897
0.139559	0.188798	0.816864	AT5G64130.1;AT5G64130.3	AT5G64130.1 | Symbols: | cAMP-regulated phosphoprotein 19-related protein | chr5:25664547-25665339 REVERSE LENGTH=115;AT5G64130.3 | Symbols: | cAMP-regulated phosphoprotein 19-related protein | chr5:25664547-25665339 REVERSE LENGTH=140	1645	1146	1076	1818	1720	3274	1436	1794	1491	2991	3135	2952
0.140124	0.189372	-0.572324	AT4G36020.1	AT4G36020.1 | Symbols: CSDP1 | cold shock domain protein 1 | chr4:17043443-17044342 REVERSE LENGTH=299	1380	2549	2322	1572	1227	1405	1726	1658	2141	2124	2308	1678
0.140571	0.189785	0.264123	AT1G24510.2;AT1G24510.1	AT1G24510.2 | Symbols: | TCP-1/cpn60 chaperonin family protein | chr1:8685504-8687660 REVERSE LENGTH=459;AT1G24510.1 | Symbols: | TCP-1/cpn60 chaperonin family protein | chr1:8685504-8688101 REVERSE LENGTH=535	8378	8719	11175	12250	11316	10386	12061	12361	12103	13514	12351	11545
0.141105	0.190315	-0.140996	AT3G52880.1;AT3G52880.2	AT3G52880.1 | Symbols: ATMDAR1, MDAR1 | monodehydroascorbate reductase 1 | chr3:19601477-19604366 REVERSE LENGTH=434;AT3G52880.2 | Symbols: ATMDAR1, MDAR1 | monodehydroascorbate reductase 1 | chr3:19601477-19604366 REVERSE LENGTH=466	19009	18429	20420	17013	19020	16438	18655	20118	20745	20798	23715	21824
0.142122	0.191494	0.147455	AT3G08740.1	AT3G08740.1 | Symbols: | elongation factor P (EF-P) family protein | chr3:2654788-2656154 REVERSE LENGTH=236	8642	9275	7693	9162	9851	9353	8815	9014	9179	8107	8388	9795
0.146239	0.196844	0.445652	AT1G60810.1;AT1G10670.4;AT1G10670.2;AT1G10670.1;AT1G09430.1;AT1G10670.3	AT1G60810.1 | Symbols: ACLA-2 | ATP-citrate lyase A-2 | chr1:22388691-22390993 REVERSE LENGTH=423;AT1G10670.4 | Symbols: ACLA-1 | ATP-citrate lyase A-1 | chr1:3535787-3538098 FORWARD LENGTH=423;AT1G10670.2 | Symbols: ACLA-1 | ATP-citrate lyase A-1 | chr1:3	725	903	715	1318	1056	817	1002	1193	836	1080	1137	1047
0.146412	0.196878	1.03597	AT1G63000.1	AT1G63000.1 | Symbols: NRS/ER, UER1 | nucleotide-rhamnose synthase/epimerase-reductase | chr1:23342510-23343859 FORWARD LENGTH=301	241	274	0	381	422	253	294	418	253	243	226	153
0.1496	0.200964	0.0666389	AT2G07698.1;ATMG01190.1	AT2G07698.1 | Symbols: | ATPase, F1 complex, alpha subunit protein | chr2:3361474-3364028 FORWARD LENGTH=777;ATMG01190.1 | Symbols: ATP1 | ATP synthase subunit 1 | chrM:302166-303689 REVERSE LENGTH=507	48465	50338	49397	53540	52190	49476	49698	52613	51123	49261	46608	47931
0.151325	0.203078	#DIV/0!	AT4G34050.1	AT4G34050.1 | Symbols: CCoAOMT1 | S-adenosyl-L-methionine-dependent methyltransferases superfamily protein | chr4:16310844-16311973 FORWARD LENGTH=259	0	0	0	108	202	0	72	145	131	222	122	242
0.151537	0.20316	0.193447	AT4G19410.1;AT4G19410.2	AT4G19410.1 | Symbols: | Pectinacetylesterase family protein | chr4:10582188-10584766 REVERSE LENGTH=391;AT4G19410.2 | Symbols: | Pectinacetylesterase family protein | chr4:10581037-10584766 REVERSE LENGTH=517	4473	4649	5492	5997	5544	5170	5990	5860	6465	5925	6272	6696
0.151868	0.2034	0.408771	AT3G13882.1;AT3G13882.2	AT3G13882.1 | Symbols: | Ribosomal protein L34 | chr3:4574600-4575852 FORWARD LENGTH=147;AT3G13882.2 | Symbols: | Ribosomal protein L34 | chr3:4574521-4575852 FORWARD LENGTH=201	5079	3429	2971	5586	5121	4532	5157	4376	6076	6891	7609	6656
0.15225	0.203708	1.51701	AT1G09620.1	AT1G09620.1 | Symbols: | ATP binding;leucine-tRNA ligases;aminoacyl-tRNA ligases;nucleotide binding;ATP binding;aminoacyl-tRNA ligases | chr1:3113077-3116455 REVERSE LENGTH=1091	0	355	0	401	350	265	530	604	419	637	494	470
0.153991	0.205833	0.275629	AT4G10340.1	AT4G10340.1 | Symbols: LHCB5 | light harvesting complex of photosystem II 5 | chr4:6408200-6409496 FORWARD LENGTH=280	4204	3209	3555	4783	4722	3772	4445	4053	4256	4000	4165	3728
0.154844	0.206767	0.633993	AT3G23990.1;AT2G33210.2;AT2G33210.1	AT3G23990.1 | Symbols: HSP60, HSP60-3B | heat shock protein 60 | chr3:8669013-8672278 FORWARD LENGTH=577;AT2G33210.2 | Symbols: HSP60-2 | heat shock protein 60-2 | chr2:14075093-14078568 REVERSE LENGTH=580;AT2G33210.1 | Symbols: HSP60-2 | heat shock protei	866	1856	730	1647	1806	1904	1869	1930	1965	3117	3539	2764
0.155237	0.207086	0.554117	AT3G57650.1	AT3G57650.1 | Symbols: LPAT2 | lysophosphatidyl acyltransferase 2 | chr3:21349751-21352839 FORWARD LENGTH=389	379	180	481	545	529	453	293	593	565	377	471	583
0.156092	0.20802	0.0398753	AT5G35530.1;AT3G53870.1;AT2G31610.1	AT5G35530.1 | Symbols: | Ribosomal protein S3 family protein | chr5:13710355-13712192 REVERSE LENGTH=248;AT3G53870.1 | Symbols: | Ribosomal protein S3 family protein | chr3:19951547-19952782 FORWARD LENGTH=249;AT2G31610.1 | Symbols: | Ribosomal protein	41520	43368	43319	44569	43564	43667	47047	49523	47859	39903	40552	41160
0.157401	0.209556	0.288888	AT1G76730.1	AT1G76730.1 | Symbols: | NagB/RpiA/CoA transferase-like superfamily protein | chr1:28803033-28804703 REVERSE LENGTH=354	825	667	628	996	779	815	815	800	736	1023	1055	966
0.158215	0.210431	0.311926	AT5G50950.3;AT2G47510.2;AT2G47510.1;AT5G50950.2;AT5G50950.1	AT5G50950.3 | Symbols: FUM2 | FUMARASE 2 | chr5:20729999-20733636 FORWARD LENGTH=423;AT2G47510.2 | Symbols: FUM1 | fumarase 1 | chr2:19498614-19502020 FORWARD LENGTH=492;AT2G47510.1 | Symbols: FUM1 | fumarase 1 | chr2:19498614-19502020 FORWARD LENGTH=492;A	1689	1138	1544	1808	1604	2014	2406	2703	2638	1999	2700	2250
0.158665	0.21082	-0.122213	AT1G70690.1	AT1G70690.1 | Symbols: HWI1, PDLP5 | Receptor-like protein kinase-related family protein | chr1:26652099-26653381 FORWARD LENGTH=299	50383	50281	45083	42494	43982	47433	100930	102598	103953	46672	46325	46519
0.15887	0.210884	1.02833	AT1G80510.1	AT1G80510.1 | Symbols: | Transmembrane amino acid transporter family protein | chr1:30273100-30274569 FORWARD LENGTH=489	0	352	480	735	493	469	535	532	594	371	341	694
0.1599	0.212042	0.79597	AT1G62750.1	AT1G62750.1 | Symbols: ATSCO1, ATSCO1/CPEF-G, SCO1 | Translation elongation factor EFG/EF2 protein | chr1:23233622-23236321 REVERSE LENGTH=783	2220	2289	2270	3224	2715	5831	3553	4173	3453	3615	3381	3045
0.161127	0.213458	-0.603688	AT1G31970.1	AT1G31970.1 | Symbols: STRS1 | DEA(D/H)-box RNA helicase family protein | chr1:11479921-11482707 FORWARD LENGTH=537	814	1348	1599	795	1000	680	856	838	1032	936	804	738
0.163148	0.215921	-0.254403	AT1G02500.2;AT1G02500.1	AT1G02500.2 | Symbols: SAM1, SAM-1, MAT1, AtSAM1 | S-adenosylmethionine synthetase 1 | chr1:519037-520218 FORWARD LENGTH=393;AT1G02500.1 | Symbols: SAM1, SAM-1, MAT1, AtSAM1 | S-adenosylmethionine synthetase 1 | chr1:519037-520218 FORWARD LENGTH=393	14145	11023	10560	9853	10117	9982	10197	11873	9627	9341	10242	10118
0.163457	0.216117	0.341922	AT4G26300.1;AT1G66530.1	AT4G26300.1 | Symbols: emb1027 | Arginyl-tRNA synthetase, class Ic | chr4:13308400-13313109 REVERSE LENGTH=642;AT1G66530.1 | Symbols: | Arginyl-tRNA synthetase, class Ic | chr1:24819064-24822277 REVERSE LENGTH=590	1327	2028	1446	2029	2248	1808	2039	2217	2332	1947	1950	2002
0.165807	0.219009	0.534651	ATCG00750.1	ATCG00750.1 | Symbols: RPS11 | ribosomal protein S11 | chrC:78960-79376 REVERSE LENGTH=138	7338	10473	10375	11174	11515	18141	13574	12228	13875	15467	12546	12421
0.167238	0.220682	0.445712	AT1G32060.1	AT1G32060.1 | Symbols: PRK | phosphoribulokinase | chr1:11532668-11534406 FORWARD LENGTH=395	1930	2016	2115	3588	2512	2155	2287	2581	2480	3399	1832	2155
0.170885	0.225272	0.235611	AT1G09310.1	AT1G09310.1 | Symbols: | Protein of unknown function, DUF538 | chr1:3009109-3009648 FORWARD LENGTH=179	18538	26081	23857	28292	27251	25081	25856	23663	26161	26383	20872	17396
0.171119	0.22536	0.38771	AT5G26280.2;AT5G26280.1	AT5G26280.2 | Symbols: | TRAF-like family protein | chr5:9208724-9210403 FORWARD LENGTH=327;AT5G26280.1 | Symbols: | TRAF-like family protein | chr5:9208724-9210403 FORWARD LENGTH=350	740	613	872	1200	870	841	823	965	847	743	991	853
0.171472	0.225603	0.331601	AT1G66200.2;AT3G17820.1;AT1G66200.1;AT1G66200.3	AT1G66200.2 | Symbols: ATGSR2, GSR2, GLN1;2 | glutamine synthase clone F11 | chr1:24655552-24657520 REVERSE LENGTH=272;AT3G17820.1 | Symbols: ATGSKB6, GLN1.3, GLN1;3 | glutamine synthetase 1.3 | chr3:6097503-6099408 FORWARD LENGTH=354;AT1G66200.1 | Symbols	1112	1641	1082	1448	1693	1685	1725	1738	1429	1503	1251	1518
0.173158	0.227598	-0.314197	AT3G23450.1;AT4G14301.1	AT3G23450.1 | Symbols: | unknown protein; FUNCTIONS IN: molecular_function unknown; INVOLVED IN: biological_process unknown; LOCATED IN: endomembrane system; EXPRESSED IN: 14 plant structures; EXPRESSED DURING: 8 growth stages; Has 694543 Blast hits to 47	3375	5037	4383	3360	3706	3225	3969	4446	4503	5901	6192	5811
0.174413	0.229024	0.203749	AT4G31805.1	AT4G31805.1 | Symbols: | WRKY family transcription factor | chr4:15385454-15386775 FORWARD LENGTH=344	17572	14477	18687	17652	20368	20412	22124	19288	26751	15623	20556	14715
0.175982	0.230858	0.145712	AT2G03820.1	AT2G03820.1 | Symbols: | nonsense-mediated mRNA decay NMD3 family protein | chr2:1165149-1166699 REVERSE LENGTH=516	2901	3164	3335	3741	3191	3467	3172	3577	3660	4769	4397	4489
0.176719	0.231598	0.44837	AT2G16600.2;AT2G16600.1	AT2G16600.2 | Symbols: ROC3 | rotamase CYP 3 | chr2:7200862-7201383 FORWARD LENGTH=151;AT2G16600.1 | Symbols: ROC3 | rotamase CYP 3 | chr2:7200862-7201383 FORWARD LENGTH=173	14784	15191	13386	16729	16380	26057	15181	13632	14432	14243	13982	13476
0.177156	0.231945	0.582913	AT5G64410.1	AT5G64410.1 | Symbols: ATOPT4, OPT4 | oligopeptide transporter 4 | chr5:25750921-25754974 REVERSE LENGTH=729	387	1158	1273	1353	1330	1538	1677	1558	1695	1340	1038	1155
0.179629	0.234954	0.297791	AT1G08520.1	AT1G08520.1 | Symbols: ALB1, ALB-1V, V157, PDE166, CHLD | ALBINA 1 | chr1:2696538-2700819 FORWARD LENGTH=760	8981	6826	5614	8935	9045	8352	9426	8585	8674	8519	8629	10017
0.18038	0.235706	-0.352814	AT3G04870.2;AT3G04870.1	AT3G04870.2 | Symbols: ZDS, PDE181, SPC1 | zeta-carotene desaturase | chr3:1342842-1346189 FORWARD LENGTH=558;AT3G04870.1 | Symbols: ZDS, PDE181, SPC1 | zeta-carotene desaturase | chr3:1342842-1346189 FORWARD LENGTH=558	960	663	714	706	540	584	693	791	661	1352	795	570
0.181013	0.236304	0.0655215	AT2G04030.2;AT2G04030.1;AT3G07770.1	AT2G04030.2 | Symbols: CR88, Hsp88.1, AtHsp90.5 | Chaperone protein htpG family protein | chr2:1281983-1285909 FORWARD LENGTH=777;AT2G04030.1 | Symbols: CR88, EMB1956, HSP90.5, Hsp88.1, AtHsp90.5 | Chaperone protein htpG family protein | chr2:1281983-12859	35481	33978	37486	37159	37201	37554	42816	45158	44246	31772	33153	33359
0.18934	0.246933	-0.163797	AT1G75340.2;AT1G75340.1	AT1G75340.2 | Symbols: | Zinc finger C-x8-C-x5-C-x3-H type family protein | chr1:28269153-28271873 REVERSE LENGTH=398;AT1G75340.1 | Symbols: | Zinc finger C-x8-C-x5-C-x3-H type family protein | chr1:28269153-28271873 REVERSE LENGTH=435	19982	16824	19694	15348	18050	17038	21002	17412	25204	14619	17924	11958
0.190764	0.248549	0.870282	AT5G08200.1	AT5G08200.1 | Symbols: | peptidoglycan-binding LysM domain-containing protein | chr5:2638385-2640508 FORWARD LENGTH=409	0	609	583	607	742	830	449	726	654	463	673	518
0.192082	0.250023	1.39855	AT3G27770.2;AT3G27770.1	AT3G27770.2 | Symbols: | unknown protein; FUNCTIONS IN: molecular_function unknown; INVOLVED IN: biological_process unknown; EXPRESSED IN: 22 plant structures; EXPRESSED DURING: 13 growth stages; BEST Arabidopsis thaliana protein match is: unknown protein	0	440	0	358	473	329	466	523	542	598	489	406
0.194658	0.253131	0.994483	AT1G01960.1	AT1G01960.1 | Symbols: EDA10 | SEC7-like guanine nucleotide exchange family protein | chr1:330830-337582 REVERSE LENGTH=1750	0	323	463	634	600	332	345	496	538	253	234	161
0.195616	0.254131	0.902129	AT5G63420.1	AT5G63420.1 | Symbols: emb2746 | RNA-metabolising metallo-beta-lactamase family protein | chr5:25400515-25405807 FORWARD LENGTH=911	335	191	0	298	341	344	381	493	299	335	445	362
0.195876	0.254222	0.233401	AT3G01500.1;AT3G01500.3;AT3G01500.2	AT3G01500.1 | Symbols: CA1, ATBCA1, SABP3, ATSABP3 | carbonic anhydrase 1 | chr3:194853-196716 REVERSE LENGTH=270;AT3G01500.3 | Symbols: CA1 | carbonic anhydrase 1 | chr3:195173-197873 REVERSE LENGTH=336;AT3G01500.2 | Symbols: CA1 | carbonic anhydrase 1 |	1611	2215	2142	2575	2180	2261	1958	2322	2299	2568	2647	2383
0.197152	0.25563	-0.300202	AT4G36220.1	AT4G36220.1 | Symbols: FAH1, CYP84A1 | ferulic acid 5-hydroxylase 1 | chr4:17137584-17139619 REVERSE LENGTH=520	539	789	748	623	510	553	604	569	556	462	413	681
0.199282	0.258143	0.830262	AT1G12800.1	AT1G12800.1 | Symbols: | Nucleic acid-binding, OB-fold-like protein | chr1:4361778-4365189 REVERSE LENGTH=767	261	0	221	275	287	295	270	314	279	341	461	472
0.199691	0.258424	0.381213	AT4G02630.1;AT1G33260.2;AT1G33260.1;AT5G48740.1;AT2G26330.1	AT4G02630.1 | Symbols: | Protein kinase superfamily protein | chr4:1151683-1153161 FORWARD LENGTH=492	48375	65410	35678	59709	60655	74302	56415	56596	52820	43074	40026	35558
0.200079	0.258676	0.231389	AT3G16140.1;AT1G52230.1	AT3G16140.1 | Symbols: PSAH-1 | photosystem I subunit H-1 | chr3:5468670-5469415 REVERSE LENGTH=145;AT1G52230.1 | Symbols: PSAH2, PSAH-2, PSI-H | photosystem I subunit H2 | chr1:19454902-19455508 FORWARD LENGTH=145	6915	9955	8503	9395	9708	10684	9845	8700	10271	10908	10062	8328
0.201423	0.260163	0.47095	AT1G21130.2;AT1G21130.1	AT1G21130.2 | Symbols: | O-methyltransferase family protein | chr1:7399489-7400470 REVERSE LENGTH=296;AT1G21130.1 | Symbols: | O-methyltransferase family protein | chr1:7399170-7400470 REVERSE LENGTH=373	273	198	459	448	431	410	432	508	492	652	453	514
0.202028	0.260694	-0.7703	AT4G25960.1	AT4G25960.1 | Symbols: PGP2 | P-glycoprotein 2 | chr4:13177438-13183425 FORWARD LENGTH=1273	2742	1621	1095	1137	891	1172	1115	1215	1363	1146	1016	1178
0.204034	0.263029	0.909147	AT1G03920.1	AT1G03920.1 | Symbols: | Protein kinase family protein | chr1:1001473-1004240 FORWARD LENGTH=569	0	294	558	482	594	524	545	631	497	282	480	676
0.204455	0.263319	2.52753	AT3G18970.1	AT3G18970.1 | Symbols: MEF20 | mitochondrial editing factor 20 | chr3:6543699-6545117 REVERSE LENGTH=472	0	205	0	801	169	212	113	226	380	663	333	310
0.204939	0.263689	-0.548652	AT3G06650.1;AT5G49460.1	AT3G06650.1 | Symbols: ACLB-1 | ATP-citrate lyase B-1 | chr3:2079247-2082633 REVERSE LENGTH=608;AT5G49460.1 | Symbols: ACLB-2 | ATP citrate lyase subunit B 2 | chr5:20055048-20058195 FORWARD LENGTH=608	25233	13375	15084	13326	11462	11919	12281	12155	12654	17832	18945	17772
0.206599	0.265571	0.335951	AT5G27470.1	AT5G27470.1 | Symbols: | seryl-tRNA synthetase / serine--tRNA ligase | chr5:9695087-9697154 FORWARD LENGTH=451	11506	12526	9487	12162	12595	17551	11947	11111	12575	17865	16371	15990
0.208022	0.267144	0.295371	ATCG00350.1	ATCG00350.1 | Symbols: PSAA | Photosystem I, PsaA/PsaB protein | chrC:39605-41857 REVERSE LENGTH=750	10394	11950	10847	16737	11452	12543	13268	15264	15435	16047	9926	11119
0.208953	0.268084	0.35998	AT3G07020.2;AT3G07020.1	AT3G07020.2 | Symbols: | UDP-Glycosyltransferase superfamily protein | chr3:2218120-2221590 REVERSE LENGTH=637;AT3G07020.1 | Symbols: | UDP-Glycosyltransferase superfamily protein | chr3:2217841-2221590 REVERSE LENGTH=637	3009	3938	3028	4805	4830	3167	4924	5615	5322	2306	2525	2485
0.209986	0.269151	0.133048	AT1G01510.1	AT1G01510.1 | Symbols: AN | NAD(P)-binding Rossmann-fold superfamily protein | chr1:187235-189836 FORWARD LENGTH=636	8731	9579	7868	9939	9735	9033	10320	11818	11149	19866	20804	21569
0.21019	0.269155	0.318092	AT1G04780.1	AT1G04780.1 | Symbols: | Ankyrin repeat family protein | chr1:1340891-1342965 REVERSE LENGTH=664	6561	10830	7086	10350	9934	10231	9259	8302	8854	7985	6883	6821
0.210567	0.269381	-0.0435348	AT4G23400.1	AT4G23400.1 | Symbols: PIP1D, PIP1;5 | plasma membrane intrinsic protein 1;5 | chr4:12220792-12222155 FORWARD LENGTH=287	15595	15400	14690	14526	14842	14959	20490	19652	19048	15280	14821	12647
0.210861	0.269501	-0.0950231	AT1G11300.1	AT1G11300.1 | Symbols: | protein serine/threonine kinases;protein kinases;ATP binding;sugar binding;kinases;carbohydrate binding | chr1:3794389-3800719 FORWARD LENGTH=1650	13389	14614	15249	13176	13245	14074	16147	18581	17001	12721	12954	13011
0.211531	0.2701	-0.191354	AT5G27850.1;AT3G05590.1	AT5G27850.1 | Symbols: | Ribosomal protein L18e/L15 superfamily protein | chr5:9873169-9874297 FORWARD LENGTH=187;AT3G05590.1 | Symbols: RPL18 | ribosomal protein L18 | chr3:1621511-1622775 FORWARD LENGTH=187	19829	18720	18561	15368	14906	19742	16449	18493	16591	17931	16621	18185
0.212078	0.270541	1.13899	AT1G63700.1	AT1G63700.1 | Symbols: EMB71, YDA, MAPKKK4 | Protein kinase superfamily protein | chr1:23625208-23629031 REVERSE LENGTH=883	1125	1399	1273	1931	1607	4824	1621	1437	1564	1337	1215	2022
0.215563	0.274725	0.738757	AT5G58060.1;AT5G58060.2;AT5G58180.2;AT5G58180.1	AT5G58060.1 | Symbols: YKT61, ATYKT61, ATGP1 | SNARE-like superfamily protein | chr5:23498277-23500128 FORWARD LENGTH=199;AT5G58060.2 | Symbols: YKT61, ATYKT61, ATGP1 | SNARE-like superfamily protein | chr5:23498277-23500128 FORWARD LENGTH=221	54845	17179	14267	48437	48957	46603	36702	37026	38941	26044	25100	24475
0.222112	0.282802	0.455686	AT4G27860.2;AT4G27860.1	AT4G27860.2 | Symbols: | vacuolar iron transporter (VIT) family protein | chr4:13873808-13876240 FORWARD LENGTH=596;AT4G27860.1 | Symbols: | vacuolar iron transporter (VIT) family protein | chr4:13873808-13876240 FORWARD LENGTH=611	905	1414	2134	2120	1769	2218	2417	2441	2255	2895	2907	2776
0.225227	0.286497	-0.719539	AT1G63940.3;AT1G63940.4;AT1G63940.1;AT1G63940.2	AT1G63940.3 | Symbols: MDAR6 | monodehydroascorbate reductase 6 | chr1:23730206-23732917 FORWARD LENGTH=416;AT1G63940.4 | Symbols: MDAR6 | monodehydroascorbate reductase 6 | chr1:23730206-23733534 FORWARD LENGTH=482;AT1G63940.1 | Symbols: MDAR6 | monodehyd	271	215	474	264	189	130	236	151	222	118	162	351
0.226753	0.288166	0.20516	AT1G62390.1	AT1G62390.1 | Symbols: Phox2 | Octicosapeptide/Phox/Bem1p (PB1) domain-containing protein / tetratricopeptide repeat (TPR)-containing protein | chr1:23084632-23086887 REVERSE LENGTH=751	10646	8940	10228	13157	11269	9944	12002	11833	12284	14248	13401	12839
0.226858	0.288026	0.0946414	AT3G03250.1;AT5G17310.1;AT5G17310.2	AT3G03250.1 | Symbols: UGP, UGP1, AtUGP1 | UDP-GLUCOSE PYROPHOSPHORYLASE 1 | chr3:749761-754014 REVERSE LENGTH=469;AT5G17310.1 | Symbols: UGP2, AtUGP2 | UDP-glucose pyrophosphorylase 2 | chr5:5696955-5699671 REVERSE LENGTH=390;AT5G17310.2 | Symbols: UGP2 |	7964	8508	8823	9472	8411	9127	9769	9639	9244	8299	9098	12674
0.230343	0.292174	0.849321	AT3G46830.1	AT3G46830.1 | Symbols: ATRAB11A, ATRABA2C, ATRAB-A2C, RAB-A2C, RABA2c | RAB GTPase homolog A2C | chr3:17246699-17248362 REVERSE LENGTH=217	360	366	0	454	538	316	364	370	407	513	256	367
0.233279	0.295618	-0.0868859	AT4G17390.1;AT4G16720.1	AT4G17390.1 | Symbols: | Ribosomal protein L23/L15e family protein | chr4:9714407-9715545 REVERSE LENGTH=204;AT4G16720.1 | Symbols: | Ribosomal protein L23/L15e family protein | chr4:9400156-9401315 REVERSE LENGTH=204	95189	107044	108561	96002	99013	97614	108977	100298	110190	97754	102968	93626
0.234797	0.297261	-0.341084	AT3G17850.1	AT3G17850.1 | Symbols: | Protein kinase superfamily protein | chr3:6109854-6116245 REVERSE LENGTH=1296	6609	5579	4283	5296	3880	3827	4313	4007	4367	5541	5155	24754
0.235418	0.297768	1.29356	AT5G14720.1	AT5G14720.1 | Symbols: | Protein kinase superfamily protein | chr5:4748212-4752642 REVERSE LENGTH=674	0	0	339	286	328	217	282	297	388	231	222	164
0.237573	0.300209	0.803834	AT3G25530.2;AT3G25530.1	AT3G25530.2 | Symbols: GHBDH, ATGHBDH, GLYR1, GR1 | glyoxylate reductase 1 | chr3:9271949-9273514 REVERSE LENGTH=278;AT3G25530.1 | Symbols: GHBDH, ATGHBDH, GLYR1, GR1 | glyoxylate reductase 1 | chr3:9271949-9273514 REVERSE LENGTH=289	357	0	229	356	347	320	351	465	314	605	568	473
0.239824	0.302769	0.40083	AT1G78620.1;AT1G78620.2	AT1G78620.1 | Symbols: | Protein of unknown function DUF92, transmembrane | chr1:29573862-29575758 REVERSE LENGTH=333;AT1G78620.2 | Symbols: | Protein of unknown function DUF92, transmembrane | chr1:29573862-29575758 REVERSE LENGTH=342	1200	1359	579	1477	1323	1343	1619	1395	1494	1122	1486	1487
0.240383	0.30319	0.273399	AT5G14320.2;AT5G14320.1	AT5G14320.2 | Symbols: | Ribosomal protein S13/S18 family | chr5:4618189-4618772 REVERSE LENGTH=128;AT5G14320.1 | Symbols: | Ribosomal protein S13/S18 family | chr5:4617839-4618772 REVERSE LENGTH=169	1139	1277	1768	1819	1725	1513	1997	2114	1731	1941	2133	2091
0.242552	0.305638	-0.3759	AT4G13990.1	AT4G13990.1 | Symbols: | Exostosin family protein | chr4:8084395-8085960 FORWARD LENGTH=521	546	688	863	665	538	413	630	431	497	340	379	432
0.242615	0.305431	0.779543	AT4G34450.1	AT4G34450.1 | Symbols: | coatomer gamma-2 subunit, putative / gamma-2 coat protein, putative / gamma-2 COP, putative | chr4:16471956-16476795 FORWARD LENGTH=886	1238	1280	1642	1640	1693	3808	1746	1738	1767	1532	1832	1640
0.243339	0.306056	0.324491	AT2G47060.3;AT2G47060.2;AT2G47060.1;AT2G47060.4;AT2G47060.5	AT2G47060.3 | Symbols: | Protein kinase superfamily protein | chr2:19333116-19334393 REVERSE LENGTH=266;AT2G47060.2 | Symbols: | Protein kinase superfamily protein | chr2:19333116-19334759 REVERSE LENGTH=365;AT2G47060.1 | Symbols: | Protein kinase super	5180	3093	3086	4674	4834	4716	5547	7405	8005	2713	2364	2241
0.244053	0.306665	0.124731	AT5G17910.2;AT5G17910.1	AT5G17910.2 | Symbols: | unknown protein; FUNCTIONS IN: molecular_function unknown; INVOLVED IN: biological_process unknown; LOCATED IN: mitochondrion; EXPRESSED IN: 23 plant structures; EXPRESSED DURING: 15 growth stages; BEST Arabidopsis thaliana protei	1152	1033	971	1237	1102	1102	1047	1244	1252	2272	1994	2156
0.246074	0.308916	0.140622	AT1G55670.1	AT1G55670.1 | Symbols: PSAG | photosystem I subunit G | chr1:20802874-20803356 REVERSE LENGTH=160	3140	2463	2631	2980	2997	3100	2902	3280	2786	2902	2532	3459
0.247801	0.310793	0.541611	AT5G62300.2;AT5G62300.1;AT3G45030.1	AT5G62300.2 | Symbols: | Ribosomal protein S10p/S20e family protein | chr5:25021388-25022235 REVERSE LENGTH=124;AT5G62300.1 | Symbols: | Ribosomal protein S10p/S20e family protein | chr5:25021388-25022235 REVERSE LENGTH=124;AT3G45030.1 | Symbols: | Ribo	9700	5221	2893	8722	8804	8404	7814	6899	6543	6244	6313	7523
0.249704	0.312888	0.261231	AT3G53750.1;AT2G37620.2;AT2G37620.1	AT3G53750.1 | Symbols: ACT3 | actin 3 | chr3:19915924-19917371 FORWARD LENGTH=377;AT2G37620.2 | Symbols: ACT1, AAc1 | actin 1 | chr2:15779761-15781241 FORWARD LENGTH=377;AT2G37620.1 | Symbols: ACT1, AAc1 | actin 1 | chr2:15779761-15781241 FORWARD LENGTH=37	5041	3376	3593	5342	4599	4453	5017	5076	5060	5108	4614	5245
0.253886	0.317831	-1.19225	AT5G56010.1;AT5G56000.1;AT5G52640.1	AT5G56010.1 | Symbols: HSP81-3, Hsp81.3, AtHsp90-3, AtHsp90.3 | heat shock protein 81-3 | chr5:22681410-22683911 FORWARD LENGTH=699;AT5G56000.1 | Symbols: Hsp81.4, AtHsp90.4 | HEAT SHOCK PROTEIN 81.4 | chr5:22677602-22680067 REVERSE LENGTH=699	7726	5966	21720	5352	5276	4869	5381	5455	5307	3687	4244	4030
0.256284	0.320535	-0.245024	AT5G16130.1	AT5G16130.1 | Symbols: | Ribosomal protein S7e family protein | chr5:5268984-5269912 FORWARD LENGTH=190	29544	21319	20892	19823	20186	20538	23182	21894	21220	19709	19399	17383
0.256918	0.321028	-0.154406	AT5G23140.1	AT5G23140.1 | Symbols: CLPP2, NCLPP7 | nuclear-encoded CLP protease P7 | chr5:7783811-7784826 FORWARD LENGTH=241	14164	12351	11801	12032	12259	10136	12814	13944	13972	13156	13143	12608
0.257804	0.321835	0.750676	AT2G40730.1	AT2G40730.1 | Symbols: | Protein kinase family protein with ARM repeat domain | chr2:16990083-16996072 REVERSE LENGTH=798	0	1097	809	1061	1040	1106	1093	913	837	864	745	1260
0.259103	0.323156	-0.423979	AT5G33320.1	AT5G33320.1 | Symbols: CUE1, PPT, ARAPPT | Glucose-6-phosphate/phosphate translocator-related | chr5:12588950-12591408 FORWARD LENGTH=408	1850	1019	1231	849	1152	1055	952	1260	1101	1085	1295	1181
0.26049	0.324584	0.600744	AT5G36790.3;AT5G36790.2;AT5G36790.1;AT5G36700.4;AT5G36700.2;AT5G36700.1;AT5G36700.3	AT5G36790.3 | Symbols: | Haloacid dehalogenase-like hydrolase (HAD) superfamily protein | chr5:14481229-14483730 REVERSE LENGTH=362;AT5G36790.2 | Symbols: | Haloacid dehalogenase-like hydrolase (HAD) superfamily protein | chr5:14481229-14483730 REVERSE L	254	361	870	837	687	728	1040	765	894	1370	792	1371
0.263017	0.327429	-0.503452	ATCG00660.1	ATCG00660.1 | Symbols: RPL20 | ribosomal protein L20 | chrC:68512-68865 REVERSE LENGTH=117	4920	4488	8794	4467	4088	4285	4950	4996	5217	4786	4610	4831
0.263768	0.32806	1.28379	AT4G39080.1;AT2G21410.1	AT4G39080.1 | Symbols: VHA-A3 | vacuolar proton ATPase A3 | chr4:18209513-18214752 FORWARD LENGTH=821;AT2G21410.1 | Symbols: VHA-A2 | vacuolar proton ATPase A2 | chr2:9162703-9168141 FORWARD LENGTH=821	253	0	0	207	273	136	109	392	223	248	0	180
0.263837	0.327842	0.0347888	AT5G60390.3;AT5G60390.1;AT1G07940.2;AT1G07940.1;AT1G07930.1;AT1G07920.1;AT1G07930.2;AT5G60390.2	AT5G60390.3 | Symbols: | GTP binding Elongation factor Tu family protein | chr5:24289226-24290675 FORWARD LENGTH=449;AT5G60390.1 | Symbols: | GTP binding Elongation factor Tu family protein | chr5:24289226-24290675 FORWARD LENGTH=449;AT1G07940.2 | Symbol	133455	128716	132104	138569	133512	131817	140569	139199	136863	134847	125408	129360
0.263994	0.327733	-0.129433	AT5G25757.1;AT5G25754.1	AT5G25757.1 | Symbols: | RNA polymerase I-associated factor PAF67 | chr5:8965515-8967460 REVERSE LENGTH=514;AT5G25754.1 | Symbols: | RNA polymerase I-associated factor PAF67 | chr5:8953564-8955511 FORWARD LENGTH=514	2895	3315	3416	2677	3158	2965	3477	3131	3360	3482	3296	3275
0.264409	0.327945	0.724699	AT3G10020.2;AT3G10020.1	AT3G10020.2 | Symbols: | unknown protein; FUNCTIONS IN: molecular_function unknown; INVOLVED IN: response to oxidative stress, anaerobic respiration; LOCATED IN: cellular_component unknown; EXPRESSED IN: 23 plant structures; EXPRESSED DURING: 13 growth st	0	624	628	732	686	651	486	426	375	862	903	1276
0.265639	0.329166	-0.25906	AT4G37870.1	AT4G37870.1 | Symbols: PCK1, PEPCK | phosphoenolpyruvate carboxykinase 1 | chr4:17802974-17806332 REVERSE LENGTH=671	3116	2522	3062	3054	2069	2147	2396	2507	2268	3005	3438	2878
0.266414	0.329823	0.231194	AT2G03440.1	AT2G03440.1 | Symbols: NRP1, ATNRP1 | nodulin-related protein 1 | chr2:1039409-1039972 REVERSE LENGTH=187	14175	16158	14234	15203	15911	21199	14916	12489	12034	17913	17854	19206
0.267979	0.331454	-0.149576	AT3G25860.1	AT3G25860.1 | Symbols: LTA2, PLE2 | 2-oxoacid dehydrogenases acyltransferase family protein | chr3:9460632-9462585 FORWARD LENGTH=480	3695	3641	2960	3281	2885	3116	3815	3878	3424	3471	3427	3383
0.268644	0.33197	0.132031	AT5G47910.1;AT5G51060.1	AT5G47910.1 | Symbols: RBOHD, ATRBOHD | respiratory burst oxidase homologue D | chr5:19397585-19401768 FORWARD LENGTH=921	36123	43706	46137	46026	47492	44520	43537	41180	45055	20385	19083	19155
0.270303	0.333713	0.0918466	AT4G24230.5;AT4G24230.4;AT4G24230.3;AT4G24230.2;AT4G24230.1;AT4G24230.6	AT4G24230.5 | Symbols: ACBP3 | acyl-CoA-binding domain 3 | chr4:12567240-12568754 REVERSE LENGTH=362;AT4G24230.4 | Symbols: ACBP3 | acyl-CoA-binding domain 3 | chr4:12567240-12568754 REVERSE LENGTH=362;AT4G24230.3 | Symbols: ACBP3 | acyl-CoA-binding domain	10986	9987	10244	10674	10619	11976	7482	7524	7606	12318	12136	12710
0.272722	0.33639	0.19845	AT2G20550.2;AT2G20550.1	AT2G20550.2 | Symbols: | HSP40/DnaJ peptide-binding protein | chr2:8846051-8847113 REVERSE LENGTH=284;AT2G20550.1 | Symbols: | HSP40/DnaJ peptide-binding protein | chr2:8846051-8847113 REVERSE LENGTH=284	4490	6331	4681	5941	6156	5691	2999	4021	3888	20297	21509	23396
0.272808	0.336187	-0.113052	ATCG00020.1	ATCG00020.1 | Symbols: PSBA | photosystem II reaction center protein A | chrC:383-1444 REVERSE LENGTH=353	21971	18335	21615	19639	19308	18307	17445	19665	18777	19033	21765	19762
0.273883	0.337203	0.401279	AT5G05010.2;AT5G05010.1	AT5G05010.2 | Symbols: | clathrin adaptor complexes medium subunit family protein | chr5:1477137-1479872 FORWARD LENGTH=527;AT5G05010.1 | Symbols: | clathrin adaptor complexes medium subunit family protein | chr5:1477137-1479872 FORWARD LENGTH=527	38173	37641	28752	39933	35758	62407	28025	32887	30129	37025	31860	49425
0.275087	0.338374	0.184771	AT1G67730.1	AT1G67730.1 | Symbols: YBR159, KCR1, ATKCR1 | beta-ketoacyl reductase 1 | chr1:25391676-25393365 FORWARD LENGTH=318	13851	15112	18279	19565	18256	15876	18745	17237	16105	14406	15456	15263
0.275215	0.338222	-0.214668	AT5G10450.2;AT5G10450.1;AT5G10450.3;AT5G10450.4	AT5G10450.2 | Symbols: GRF6, AFT1, 14-3-3lambda | G-box regulating factor 6 | chr5:3284452-3286261 REVERSE LENGTH=246;AT5G10450.1 | Symbols: GRF6, AFT1, 14-3-3lambda | G-box regulating factor 6 | chr5:3284452-3286261 REVERSE LENGTH=248;AT5G10450.3 | Symbol	1861	1851	2342	2038	1614	1565	1720	1650	1697	1485	1552	1786
0.275808	0.338641	0.324391	AT2G33800.1	AT2G33800.1 | Symbols: | Ribosomal protein S5 family protein | chr2:14300925-14302352 REVERSE LENGTH=303	29907	33579	54490	47321	52816	47585	49329	45942	47280	41961	41594	42078
0.28147	0.345277	0.127656	AT4G29060.2;AT4G29060.1	AT4G29060.2 | Symbols: emb2726 | elongation factor Ts family protein | chr4:14317744-14321315 FORWARD LENGTH=709;AT4G29060.1 | Symbols: emb2726 | elongation factor Ts family protein | chr4:14317744-14321315 FORWARD LENGTH=953	4727	5911	4851	5483	5702	5737	6635	6451	6365	5630	5864	6557
0.283533	0.34749	1.16408	AT3G46970.1	AT3G46970.1 | Symbols: ATPHS2, PHS2 | alpha-glucan phosphorylase 2 | chr3:17301625-17306111 REVERSE LENGTH=841	0	220	0	159	159	175	163	190	203	170	261	243
0.283855	0.347567	0.315188	AT1G22300.3;AT1G22300.2;AT1G22300.1	AT1G22300.3 | Symbols: GRF10, GF14 EPSILON | general regulatory factor 10 | chr1:7879601-7881103 REVERSE LENGTH=251;AT1G22300.2 | Symbols: GRF10, GF14 EPSILON | general regulatory factor 10 | chr1:7879244-7881103 REVERSE LENGTH=254;AT1G22300.1 | Symbols: G	2213	2240	1297	2257	2089	2808	2910	2273	2566	2497	2519	2719
0.285204	0.3489	-0.364391	AT4G15130.1	AT4G15130.1 | Symbols: ATCCT2, CCT2 | phosphorylcholine cytidylyltransferase2 | chr4:8637793-8639388 FORWARD LENGTH=304	18280	11030	11012	10475	9971	10876	9783	10019	9675	11112	10937	10092
0.286577	0.35026	0.133825	AT3G42050.1	AT3G42050.1 | Symbols: | vacuolar ATP synthase subunit H family protein | chr3:14228846-14232228 REVERSE LENGTH=441	2739	2343	2130	2754	2526	2633	3270	2602	2940	3348	3418	3530
0.287643	0.351244	1.15973	AT4G09650.1	AT4G09650.1 | Symbols: ATPD | ATP synthase delta-subunit gene | chr4:6100799-6101503 FORWARD LENGTH=234	0	0	363	294	244	273	334	298	205	238	229	223
0.290605	0.354538	-0.210005	AT2G21660.1;AT2G21660.2	AT2G21660.1 | Symbols: ATGRP7, CCR2, GR-RBP7, GRP7 | cold, circadian rhythm, and rna binding 2 | chr2:9265477-9266316 REVERSE LENGTH=176;AT2G21660.2 | Symbols: ATGRP7, CCR2 | cold, circadian rhythm, and rna binding 2 | chr2:9265477-9266316 REVERSE LENGTH=1	41470	31626	34791	28017	28658	36597	26440	26968	27504	27027	23249	22370
0.291803	0.355677	0.238122	AT1G54270.1;AT1G54270.2	AT1G54270.1 | Symbols: EIF4A-2 | eif4a-2 | chr1:20260495-20262018 FORWARD LENGTH=412;AT1G54270.2 | Symbols: EIF4A-2 | eif4a-2 | chr1:20260495-20262018 FORWARD LENGTH=407	1785	3014	2590	2973	2800	2942	3459	3641	3725	2739	3959	3863
0.292425	0.356112	-0.293337	AT1G59900.1	AT1G59900.1 | Symbols: AT-E1 ALPHA, E1 ALPHA | pyruvate dehydrogenase complex E1 alpha subunit | chr1:22051368-22053660 FORWARD LENGTH=389	3671	3817	4328	4322	2476	2844	3387	3494	3580	5516	2795	2778
0.293148	0.356667	0.166791	AT1G79940.4;AT1G79940.3;AT1G79940.2;AT1G79940.1	AT1G79940.4 | Symbols: ATERDJ2A | DnaJ / Sec63 Brl domains-containing protein | chr1:30070023-30073237 FORWARD LENGTH=594;AT1G79940.3 | Symbols: ATERDJ2A | DnaJ / Sec63 Brl domains-containing protein | chr1:30070023-30073237 FORWARD LENGTH=687;AT1G79940.2	13781	11079	10315	13873	13542	12071	11442	10863	11723	8159	9066	8213
0.295928	0.359724	-0.128283	AT4G09320.1	AT4G09320.1 | Symbols: NDPK1 | Nucleoside diphosphate kinase family protein | chr4:5923424-5924366 FORWARD LENGTH=169	3015	3103	3614	2755	3215	2934	3673	3007	3752	3776	3701	3917
0.299735	0.364022	0.209791	AT1G80460.2;AT1G80460.1	AT1G80460.2 | Symbols: NHO1, GLI1 | Actin-like ATPase superfamily protein | chr1:30246960-30249055 REVERSE LENGTH=482;AT1G80460.1 | Symbols: NHO1, GLI1 | Actin-like ATPase superfamily protein | chr1:30246960-30249055 REVERSE LENGTH=522	6283	5848	5068	5904	6029	7958	6986	4454	7839	7050	4452	4072
0.301249	0.36553	-0.227935	AT3G15980.1;AT3G15980.4;AT3G15980.3;AT3G15980.2;AT3G15980.5	AT3G15980.1 | Symbols: | Coatomer, beta subunit | chr3:5411699-5418313 REVERSE LENGTH=909;AT3G15980.4 | Symbols: | Coatomer, beta subunit | chr3:5411699-5418313 REVERSE LENGTH=914;AT3G15980.3 | Symbols: | Coatomer, beta subunit | chr3:5412015-5418313	11153	7886	7825	7818	7630	7490	7122	6781	6632	8194	8131	8132
0.301771	0.365833	0.146374	AT3G52470.1	AT3G52470.1 | Symbols: | Late embryogenesis abundant (LEA) hydroxyproline-rich glycoprotein family | chr3:19450750-19451376 FORWARD LENGTH=208	1603	2127	1842	1929	2176	2062	2553	2353	2759	2114	2347	2286
0.303169	0.367196	0.295276	AT2G30200.1;AT2G30200.2	AT2G30200.1 | Symbols: | catalytics;transferases;[acyl-carrier-protein] S-malonyltransferases;binding | chr2:12883162-12885482 REVERSE LENGTH=393;AT2G30200.2 | Symbols: | catalytics;transferases;[acyl-carrier-protein] S-malonyltransferases;binding | chr2	12777	8027	7102	12084	11091	11069	11842	11764	11704	10753	12047	11353
0.307132	0.37166	0.207012	AT5G54960.1;AT4G33070.1	AT5G54960.1 | Symbols: PDC2 | pyruvate decarboxylase-2 | chr5:22310858-22312681 REVERSE LENGTH=607;AT4G33070.1 | Symbols: | Thiamine pyrophosphate dependent pyruvate decarboxylase family protein | chr4:15952519-15954676 REVERSE LENGTH=607	30812	28911	35938	32724	33616	44081	34157	35264	34639	46505	51586	47498
0.30736	0.371601	-1.09672	AT5G05680.1	AT5G05680.1 | Symbols: MOS7 | nuclear pore complex protein-related | chr5:1698365-1702475 FORWARD LENGTH=810	4806	1737	1075	934	1365	1263	2524	1014	926	1883	1305	19319
0.31027	0.374781	0.08026	AT5G09660.2;AT5G09660.3;AT5G09660.1;AT2G22780.1;AT5G09660.4	AT5G09660.2 | Symbols: PMDH2 | peroxisomal NAD-malate dehydrogenase 2 | chr5:2993645-2995169 REVERSE LENGTH=333;AT5G09660.3 | Symbols: PMDH2 | peroxisomal NAD-malate dehydrogenase 2 | chr5:2993691-2995169 REVERSE LENGTH=342;AT5G09660.1 | Symbols: PMDH2 | p	12725	12962	11283	12756	13639	12690	11791	12900	11899	11878	11620	11617
0.310941	0.375254	-1.1081	AT4G15610.1	AT4G15610.1 | Symbols: | Uncharacterised protein family (UPF0497) | chr4:8909162-8910641 FORWARD LENGTH=193	8989	20673	50490	12893	12260	12030	31748	28599	30628	12875	8245	4852
0.312612	0.376932	0.243108	AT2G32260.1	AT2G32260.1 | Symbols: ATCCT1, CCT1 | phosphorylcholine cytidylyltransferase | chr2:13697645-13700241 FORWARD LENGTH=332	3834	5247	3118	5137	4688	4613	3951	3999	3805	4417	4435	4451
0.319107	0.384418	0.497963	AT1G67090.1	AT1G67090.1 | Symbols: RBCS1A | ribulose bisphosphate carboxylase small chain 1A | chr1:25048465-25049249 REVERSE LENGTH=180	31530	35429	20155	34373	28943	59708	23862	52376	28895	33292	20596	36943
0.319853	0.384971	0.167388	AT2G25270.1	AT2G25270.1 | Symbols: | unknown protein; LOCATED IN: plasma membrane; EXPRESSED IN: 18 plant structures; EXPRESSED DURING: 13 growth stages; BEST Arabidopsis thaliana protein match is: unknown protein (TAIR:AT2G12400.1); Has 35333 Blast hits to 34131 pro	1001	950	1211	1044	1180	1327	1304	1368	1063	848	1012	946
0.329337	0.396031	-0.407496	AT5G02870.2;AT5G02870.1	AT5G02870.2 | Symbols: | Ribosomal protein L4/L1 family | chr5:657830-659526 FORWARD LENGTH=406;AT5G02870.1 | Symbols: | Ribosomal protein L4/L1 family | chr5:657830-659526 FORWARD LENGTH=407	1910	1161	936	1057	1017	947	1516	1070	1188	1078	1100	1166
0.332756	0.399783	0.177914	AT1G33590.1	AT1G33590.1 | Symbols: | Leucine-rich repeat (LRR) family protein | chr1:12177788-12179221 FORWARD LENGTH=477	3220	4649	4657	4772	4938	4460	4774	5514	5064	4871	4977	5085
0.334935	0.402042	0.388435	AT5G65430.2;AT5G65430.1;AT5G65430.3;AT1G78300.1	AT5G65430.2 | Symbols: GRF8, GF14 KAPPA | general regulatory factor 8 | chr5:26148546-26150255 REVERSE LENGTH=246;AT5G65430.1 | Symbols: GRF8, 14-3-3KAPPA, GF14 KAPPA | general regulatory factor 8 | chr5:26148546-26150255 REVERSE LENGTH=248;AT5G65430.3 | S	1164	387	912	1009	1084	1131	1039	1422	1013	1084	1100	1229
0.335011	0.401774	-0.114422	AT2G22170.1;AT4G39730.1	AT2G22170.1 | Symbols: | Lipase/lipooxygenase, PLAT/LH2 family protein | chr2:9427010-9427742 REVERSE LENGTH=183;AT4G39730.1 | Symbols: | Lipase/lipooxygenase, PLAT/LH2 family protein | chr4:18432950-18433581 FORWARD LENGTH=181	6703	5464	6168	5310	5544	6083	5632	5355	5158	4721	5280	5332
0.33744	0.404326	-0.153973	AT2G07180.2;AT2G07180.1;AT1G76370.1;AT1G56145.1;AT2G24230.1;AT1G07870.2;AT5G35580.1;AT1G76360.1;AT3G17420.1;AT2G05940.1;AT5G13160.1;AT2G02800.1;AT3G20530.1;AT2G02800.2;AT1G14370.1;AT1G61590.1;AT2G28590.1;AT1G07870.1;AT3G07070.1;AT1G26970.1;AT1G74490.1;AT1G69790.1;AT1G56145.2	AT2G07180.2 | Symbols: | Protein kinase superfamily protein | chr2:2981082-2983271 REVERSE LENGTH=442;AT2G07180.1 | Symbols: | Protein kinase superfamily protein | chr2:2981082-2983271 REVERSE LENGTH=442	39009	31228	33746	29329	28473	35655	32960	30900	28937	25433	23211	32062
0.338291	0.404984	-0.118981	AT5G20650.1	AT5G20650.1 | Symbols: COPT5 | copper transporter 5 | chr5:6985481-6985921 REVERSE LENGTH=146	17221	18970	18709	15301	16002	19251	17533	15802	17204	18722	15981	18276
0.339882	0.406526	0.393845	AT3G53260.1	AT3G53260.1 | Symbols: PAL2, ATPAL2 | phenylalanine ammonia-lyase 2 | chr3:19744256-19746619 REVERSE LENGTH=717	39874	32728	32457	37003	35327	65706	35653	44517	34506	55601	49733	61409
0.3428	0.40965	-0.382532	AT2G27600.1	AT2G27600.1 | Symbols: SKD1, VPS4, ATSKD1 | AAA-type ATPase family protein | chr2:11781226-11783730 FORWARD LENGTH=435	1157	673	1476	783	944	809	1314	1138	1124	926	1048	1073
0.343874	0.410568	0.262074	AT5G38420.1;AT5G38410.1;AT5G38410.3;AT5G38410.2;AT5G38430.1	AT5G38420.1 | Symbols: | Ribulose bisphosphate carboxylase (small chain) family protein | chr5:15381203-15381978 REVERSE LENGTH=181;AT5G38410.1 | Symbols: | Ribulose bisphosphate carboxylase (small chain) family protein | chr5:15377501-15378306 REVERSE L	42846	45565	33762	42712	41638	62160	37702	58382	39467	41526	33910	44996
0.346107	0.412867	0.190469	AT5G20000.1;AT5G19990.1;AT4G27680.1;AT5G53540.1;AT5G58290.1;AT1G09100.1	AT5G20000.1 | Symbols: | AAA-type ATPase family protein | chr5:6756915-6759550 FORWARD LENGTH=419;AT5G19990.1 | Symbols: RPT6A, ATSUG1 | regulatory particle triple-A ATPase 6A | chr5:6752144-6754918 FORWARD LENGTH=419;AT4G27680.1 | Symbols: | P-loop cont	703	910	626	766	941	848	965	858	806	880	845	932
0.346702	0.41321	0.171051	AT3G52990.1;AT3G52990.2;AT2G36580.1	AT3G52990.1 | Symbols: | Pyruvate kinase family protein | chr3:19649046-19652237 FORWARD LENGTH=527;AT3G52990.2 | Symbols: | Pyruvate kinase family protein | chr3:19649336-19652237 FORWARD LENGTH=474;AT2G36580.1 | Symbols: | Pyruvate kinase family prote	4640	6003	7001	6663	6807	6395	7847	7551	7428	6710	6618	7214
0.347973	0.414357	-0.210972	AT5G57490.1	AT5G57490.1 | Symbols: VDAC4, ATVDAC4 | voltage dependent anion channel 4 | chr5:23283895-23285335 REVERSE LENGTH=274	720	1125	1007	827	851	786	752	972	776	744	886	872
0.351116	0.417728	1.04329	AT3G62220.1	AT3G62220.1 | Symbols: | Protein kinase superfamily protein | chr3:23029276-23030864 REVERSE LENGTH=361	476	0	0	293	337	351	443	403	313	314	257	370
0.353957	0.420736	0.157971	ATCG00680.1	ATCG00680.1 | Symbols: PSBB | photosystem II reaction center protein B | chrC:72371-73897 FORWARD LENGTH=508	5114	3693	5305	5343	5367	5035	6021	6121	5365	5153	6205	5916
0.358904	0.426238	1.06852	AT5G40770.1;AT3G27280.2;AT3G27280.1	AT5G40770.1 | Symbols: ATPHB3, PHB3 | prohibitin 3 | chr5:16315589-16316621 REVERSE LENGTH=277;AT3G27280.2 | Symbols: ATPHB4, PHB4 | prohibitin 4 | chr3:10076904-10078051 FORWARD LENGTH=279;AT3G27280.1 | Symbols: ATPHB4, PHB4 | prohibitin 4 | chr3:10076904	257	0	0	121	220	198	162	145	268	137	134	0
0.35922	0.426236	0.151645	AT1G27970.1;AT1G27970.2	AT1G27970.1 | Symbols: NTF2B | nuclear transport factor 2B | chr1:9746921-9747787 FORWARD LENGTH=126;AT1G27970.2 | Symbols: NTF2B | nuclear transport factor 2B | chr1:9746921-9748306 FORWARD LENGTH=134	1271	1354	1002	1490	1254	1285	1527	1809	1730	1517	1423	1734
0.359547	0.426248	0.179681	AT5G55960.1	AT5G55960.1 | Symbols: | unknown protein; CONTAINS InterPro DOMAIN/s: Uncharacterised protein family UPF0118 (InterPro:IPR002549); Has 30201 Blast hits to 17322 proteins in 780 species: Archae - 12; Bacteria - 1396; Metazoa - 17338; Fungi - 3422; Plants -	1473	1438	1854	1621	2106	1670	1581	2055	1719	1916	1701	1854
0.365606	0.433048	0.723123	AT5G42980.1	AT5G42980.1 | Symbols: ATTRX3, ATH3, ATTRXH3, TRXH3, TRX3 | thioredoxin 3 | chr5:17242772-17243718 FORWARD LENGTH=118	0	772	359	731	693	443	668	470	632	523	669	689
0.366682	0.43394	1.02103	AT3G20410.1;AT1G50700.1	AT3G20410.1 | Symbols: CPK9 | calmodulin-domain protein kinase 9 | chr3:7116388-7118824 FORWARD LENGTH=541;AT1G50700.1 | Symbols: CPK33 | calcium-dependent protein kinase 33 | chr1:18782214-18784385 FORWARD LENGTH=521	0	0	715	409	523	519	702	738	745	370	459	508
0.368155	0.435298	-0.513831	AT1G32220.1	AT1G32220.1 | Symbols: | NAD(P)-binding Rossmann-fold superfamily protein | chr1:11608038-11609591 FORWARD LENGTH=296	2931	1440	1179	1238	1364	1285	1871	2190	1669	1106	1185	1515
0.368779	0.435653	-0.30669	AT1G67950.1;AT1G67950.3;AT1G67950.2;AT1G67950.4	AT1G67950.1 | Symbols: | RNA-binding (RRM/RBD/RNP motifs) family protein | chr1:25478884-25480420 REVERSE LENGTH=278;AT1G67950.3 | Symbols: | RNA-binding (RRM/RBD/RNP motifs) family protein | chr1:25478884-25480420 REVERSE LENGTH=279;AT1G67950.2 | Symbol	1786	1169	977	1114	1093	972	858	938	1183	731	1055	765
0.368971	0.435497	0.188016	AT3G11950.2;AT3G11950.1	AT3G11950.2 | Symbols: | TRAF-like superfamily protein | chr3:3783273-3785098 REVERSE LENGTH=572;AT3G11950.1 | Symbols: | TRAF-like superfamily protein | chr3:3783273-3785098 REVERSE LENGTH=572	731	733	526	683	709	875	932	678	636	1072	1196	1023
0.370609	0.437045	0.644393	AT4G39260.3;AT4G39260.4;AT4G39260.2;AT4G39260.1	AT4G39260.3 | Symbols: CCR1, ATGRP8, GR-RBP8, GRP8 | cold, circadian rhythm, and RNA binding 1 | chr4:18274166-18274958 REVERSE LENGTH=92;AT4G39260.4 | Symbols: CCR1, ATGRP8, GR-RBP8, GRP8 | cold, circadian rhythm, and RNA binding 1 | chr4:18274166-1827495	278	475	0	340	421	416	316	251	233	360	271	224
0.373901	0.44054	#DIV/0!	AT2G15090.1	AT2G15090.1 | Symbols: KCS8 | 3-ketoacyl-CoA synthase 8 | chr2:6542336-6543781 FORWARD LENGTH=481	0	0	0	0	0	72	0	0	0	0	0	0
0.374045	0.440323	-0.533907	AT2G33450.1	AT2G33450.1 | Symbols: | Ribosomal L28 family | chr2:14173620-14174380 FORWARD LENGTH=143	2466	3114	902	1342	1743	1392	1472	1590	1688	1442	1416	1451
0.375277	0.441386	-0.500521	AT1G73670.1	AT1G73670.1 | Symbols: ATMPK15, MPK15 | MAP kinase 15 | chr1:27700212-27703168 FORWARD LENGTH=576	2986	1554	1167	1503	1221	1310	1416	1500	1107	1559	1469	1410
0.375533	0.441301	0.594337	AT5G52650.1;AT4G25740.2;AT4G25740.1	AT5G52650.1 | Symbols: | RNA binding Plectin/S10 domain-containing protein | chr5:21355781-21357003 REVERSE LENGTH=179;AT4G25740.2 | Symbols: | RNA binding Plectin/S10 domain-containing protein | chr4:13107488-13108751 REVERSE LENGTH=149;AT4G25740.1 | Sy	0	427	340	397	399	362	332	405	478	221	334	354
0.378542	0.444447	0.178647	AT4G04910.1	AT4G04910.1 | Symbols: NSF | AAA-type ATPase family protein | chr4:2489696-2495666 REVERSE LENGTH=742	1522	1316	1926	1749	2012	1631	1788	1820	2218	1523	1644	1817
0.380706	0.446598	0.0812966	AT1G64790.1;AT1G64790.2	AT1G64790.1 | Symbols: ILA | ILITYHIA | chr1:24065232-24081908 REVERSE LENGTH=2610;AT1G64790.2 | Symbols: ILA | ILITYHIA | chr1:24065232-24083403 REVERSE LENGTH=2696	3400	3947	3797	3640	4100	4050	4374	4494	4798	4522	4301	4330
0.381558	0.447206	0.0962176	AT1G04280.1	AT1G04280.1 | Symbols: | P-loop containing nucleoside triphosphate hydrolases superfamily protein | chr1:1143643-1146541 REVERSE LENGTH=534	6053	6962	6980	6971	6603	7800	7976	8664	7640	13374	14745	13292
0.381743	0.447032	0.128448	AT3G53420.2;AT3G53420.1	AT3G53420.2 | Symbols: PIP2A, PIP2, PIP2;1 | plasma membrane intrinsic protein 2A | chr3:19803906-19805454 REVERSE LENGTH=287;AT3G53420.1 | Symbols: PIP2A, PIP2, PIP2;1 | plasma membrane intrinsic protein 2A | chr3:19803906-19805454 REVERSE LENGTH=287	7094	7042	5463	7518	6522	7384	11396	12068	11065	4889	4885	4736
0.382716	0.447781	0.196952	AT3G17440.2;AT1G48240.1;AT3G17440.1	AT3G17440.2 | Symbols: NPSN13, ATNPSN13 | novel plant snare 13 | chr3:5970153-5972290 REVERSE LENGTH=216;AT1G48240.1 | Symbols: ATNPSN12, NPSN12 | novel plant snare 12 | chr1:17809223-17811656 REVERSE LENGTH=265;AT3G17440.1 | Symbols: NPSN13, ATNPSN13 | no	29982	50242	41862	44914	45309	49721	65466	46938	45510	23412	25546	21556
0.395679	0.462544	-1.61882	AT5G01460.1	AT5G01460.1 | Symbols: | LMBR1-like membrane protein | chr5:186823-190008 FORWARD LENGTH=509	80397	10554	8775	11073	10136	11262	10072	13588	10078	11437	7860	9443
0.396657	0.463284	0.2607	AT3G16640.1	AT3G16640.1 | Symbols: TCTP | translationally controlled tumor protein | chr3:5669709-5670729 REVERSE LENGTH=168	1506	2281	2090	3012	2101	1928	2514	2486	2542	2288	1927	1930
0.399123	0.465759	0.107588	AT1G52320.4;AT1G52320.3;AT1G52320.1;AT1G52320.2	AT1G52320.4 | Symbols: | unknown protein; FUNCTIONS IN: molecular_function unknown; INVOLVED IN: N-terminal protein myristoylation; LOCATED IN: plasma membrane; EXPRESSED IN: 23 plant structures; EXPRESSED DURING: 14 growth stages; CONTAINS InterPro DOMAI	2212	2336	2646	2876	2390	2485	2139	2575	2430	3504	3305	3656
0.399419	0.465699	-0.207371	AT5G53460.3;AT5G53460.2;AT5G53460.1	AT5G53460.3 | Symbols: GLT1 | NADH-dependent glutamate synthase 1 | chr5:21700518-21709629 FORWARD LENGTH=2208;AT5G53460.2 | Symbols: GLT1 | NADH-dependent glutamate synthase 1 | chr5:21700518-21709629 FORWARD LENGTH=2208;AT5G53460.1 | Symbols: GLT1 | NADH	1983	2487	3014	2544	1938	2000	2427	2278	2635	1921	2273	2402
0.399464	0.465348	0.806154	AT3G05090.2;AT3G05090.1	AT3G05090.2 | Symbols: LRS1 | Transducin/WD40 repeat-like superfamily protein | chr3:1418573-1422723 REVERSE LENGTH=753;AT3G05090.1 | Symbols: LRS1 | Transducin/WD40 repeat-like superfamily protein | chr3:1418573-1422723 REVERSE LENGTH=753	24947	29090	26486	28644	22774	89380	24668	23361	23336	36364	22313	30845
0.400089	0.465671	0.981853	AT1G50570.2;AT1G50570.1	AT1G50570.2 | Symbols: | Calcium-dependent lipid-binding (CaLB domain) family protein | chr1:18726400-18727566 REVERSE LENGTH=388;AT1G50570.1 | Symbols: | Calcium-dependent lipid-binding (CaLB domain) family protein | chr1:18726400-18727566 REVERSE LENGT	0	0	280	228	185	140	159	203	207	366	342	368
0.40099	0.466316	-0.196143	AT1G07110.1	AT1G07110.1 | Symbols: F2KP, ATF2KP, FKFBP | fructose-2,6-bisphosphatase | chr1:2178363-2183980 REVERSE LENGTH=744	414	373	275	325	341	261	381	402	391	370	367	627
0.40202	0.467109	0.30012	AT1G15140.1	AT1G15140.1 | Symbols: | FAD/NAD(P)-binding oxidoreductase | chr1:5210403-5212137 REVERSE LENGTH=295	825	902	366	818	941	818	961	691	879	911	905	829
0.402516	0.467281	0.112047	ATCG00500.1	ATCG00500.1 | Symbols: ACCD | acetyl-CoA carboxylase carboxyl transferase subunit beta | chrC:57075-58541 FORWARD LENGTH=488	11966	10793	8915	11196	11817	11219	11218	11803	12025	12036	11535	12280
0.403179	0.467646	0.393005	AT3G54140.1	AT3G54140.1 | Symbols: ATPTR1, PTR1 | peptide transporter 1 | chr3:20045885-20048154 REVERSE LENGTH=570	1910	952	635	1428	1484	1680	1440	1382	1419	729	1047	1113
0.407007	0.471678	0.233084	AT3G63460.3;AT3G63460.2;AT3G63460.1	AT3G63460.3 | Symbols: | transducin family protein / WD-40 repeat family protein | chr3:23431009-23437241 REVERSE LENGTH=1094;AT3G63460.2 | Symbols: | transducin family protein / WD-40 repeat family protein | chr3:23431009-23437241 REVERSE LENGTH=1102;AT	918	1488	1512	1242	1760	1603	1157	1412	906	822	1149	1068
0.407745	0.472126	-0.194948	AT2G20050.2;AT2G20050.1	AT2G20050.2 | Symbols: | protein serine/threonine phosphatases;protein kinases;catalytics;cAMP-dependent protein kinase regulators;ATP binding;protein serine/threonine phosphatases | chr2:8649779-8654193 REVERSE LENGTH=1091;AT2G20050.1 | Symbols: | prote	2364	3050	3811	2616	2666	2777	3063	2983	2471	2395	2513	2684
0.408659	0.472776	0.20537	AT5G56680.1;AT1G70980.1	AT5G56680.1 | Symbols: SYNC1, EMB2755, SYNC1 ARATH | Class II aminoacyl-tRNA and biotin synthetases superfamily protein | chr5:22936645-22938841 FORWARD LENGTH=572;AT1G70980.1 | Symbols: SYNC3 | Class II aminoacyl-tRNA and biotin synthetases superfamily pr	4569	4506	3567	4184	4296	6096	4780	4768	4876	4183	4334	4300
0.411606	0.475776	0.0439745	AT2G45960.2;AT2G45960.1;AT2G45960.3	AT2G45960.2 | Symbols: PIP1B, TMP-A, ATHH2, PIP1;2 | plasma membrane intrinsic protein 1B | chr2:18910450-18911579 FORWARD LENGTH=274;AT2G45960.1 | Symbols: PIP1B, TMP-A, ATHH2, PIP1;2 | plasma membrane intrinsic protein 1B | chr2:18910450-18911703 FORWARD	26527	24226	25208	25042	26501	26769	49819	48439	46931	19497	17605	16119
0.412897	0.476856	-0.251787	AT1G15130.1	AT1G15130.1 | Symbols: | Endosomal targeting BRO1-like domain-containing protein | chr1:5206217-5209848 REVERSE LENGTH=846	12537	7537	7832	7810	8154	7473	8239	7742	8451	7779	7191	5949
0.41492	0.478782	0.114003	AT3G61240.2;AT3G61240.1;AT4G00660.2;AT4G00660.1;AT2G45810.1	AT3G61240.2 | Symbols: | DEA(D/H)-box RNA helicase family protein | chr3:22666590-22669154 FORWARD LENGTH=498;AT3G61240.1 | Symbols: | DEA(D/H)-box RNA helicase family protein | chr3:22666590-22669154 FORWARD LENGTH=498;AT4G00660.2 | Symbols: RH8, ATRH8	2212	1612	1977	2115	2090	2073	2343	2236	2227	2181	2312	2554
0.418474	0.482468	0.238504	AT3G63160.1	AT3G63160.1 | Symbols: | FUNCTIONS IN: molecular_function unknown; INVOLVED IN: biological_process unknown; LOCATED IN: chloroplast outer membrane, thylakoid, chloroplast thylakoid membrane, chloroplast, chloroplast envelope; EXPRESSED IN: 21 plant struct	404	654	672	627	584	830	596	693	508	557	441	416
0.418652	0.482259	0.211557	ATCG00710.1	ATCG00710.1 | Symbols: PSBH | photosystem II reaction center protein H | chrC:74485-74706 FORWARD LENGTH=73	32503	57602	42910	45911	54486	53626	38291	60876	48250	48879	42071	42769
0.419024	0.482273	0.24776	AT1G03860.2;AT2G20530.2;AT2G20530.1;AT1G03860.3;AT1G03860.1;AT4G28510.1;AT5G44140.1	AT1G03860.2 | Symbols: ATPHB2, PHB2 | prohibitin 2 | chr1:979611-980870 REVERSE LENGTH=221;AT2G20530.2 | Symbols: ATPHB6, PHB6 | prohibitin 6 | chr2:8842300-8843787 FORWARD LENGTH=286;AT2G20530.1 | Symbols: ATPHB6, PHB6 | prohibitin 6 | chr2:8842300-884378	11889	12121	21394	17549	18684	17678	17713	16910	17511	19020	20565	18551
0.424733	0.488425	-0.395289	AT4G25130.1	AT4G25130.1 | Symbols: PMSR4 | peptide met sulfoxide reductase 4 | chr4:12898802-12899998 REVERSE LENGTH=258	233	442	631	294	322	377	356	460	267	482	328	348
0.424979	0.488289	0.918804	AT3G02230.1;AT5G15650.1;AT3G08900.1;AT5G50750.1	AT3G02230.1 | Symbols: RGP1, ATRGP1 | reversibly glycosylated polypeptide 1 | chr3:415463-417304 FORWARD LENGTH=357;AT5G15650.1 | Symbols: RGP2, ATRGP2 | reversibly glycosylated polypeptide 2 | chr5:5092203-5094093 FORWARD LENGTH=360;AT3G08900.1 | Symbols:	0	201	0	135	116	129	0	160	98	264	224	245
0.430038	0.493679	-0.215259	AT4G35450.3;AT4G35450.2;AT4G35450.1;AT4G35450.5;AT4G35450.4	AT4G35450.3 | Symbols: AKR2, AFT, AKR2A | ankyrin repeat-containing protein 2 | chr4:16839862-16841759 FORWARD LENGTH=342;AT4G35450.2 | Symbols: AKR2, AFT, AKR2A | ankyrin repeat-containing protein 2 | chr4:16839862-16841759 FORWARD LENGTH=342;AT4G35450.1	1001	1063	1601	1056	1105	996	941	1173	1032	1550	1755	1510
0.430305	0.493563	-0.0419448	AT2G36680.1	AT2G36680.1 | Symbols: | Modifier of rudimentary (Mod(r)) protein | chr2:15368980-15370726 REVERSE LENGTH=218	2852	2802	2861	2705	2632	2934	2922	2687	2645	3551	3099	3221
0.430463	0.493323	0.209542	AT2G29690.1	AT2G29690.1 | Symbols: ASA2, ATHANSYNAB | anthranilate synthase 2 | chr2:12693899-12696791 FORWARD LENGTH=621	1874	1259	1249	1907	1780	1380	1562	1694	1654	1718	1841	2255
0.430575	0.49303	0.0268825	AT3G08580.2;AT3G08580.1	AT3G08580.2 | Symbols: AAC1 | ADP/ATP carrier 1 | chr3:2605706-2607030 REVERSE LENGTH=381;AT3G08580.1 | Symbols: AAC1 | ADP/ATP carrier 1 | chr3:2605706-2607030 REVERSE LENGTH=381	178807	188646	189698	186412	188209	193009	190185	193749	187021	174918	177138	176159
0.447932	0.512467	0.0258098	AT4G31490.1;AT4G31480.2;AT4G31480.1	AT4G31490.1 | Symbols: | Coatomer, beta subunit | chr4:15269460-15272693 FORWARD LENGTH=948;AT4G31480.2 | Symbols: | Coatomer, beta subunit | chr4:15264145-15267384 FORWARD LENGTH=948;AT4G31480.1 | Symbols: | Coatomer, beta subunit | chr4:15264145-15267	10374	10434	10880	11055	10701	10504	10324	10841	11057	8726	9694	8882
0.453352	0.518227	-0.110547	AT2G25210.1;AT4G31985.1	AT2G25210.1 | Symbols: | Ribosomal protein L39 family protein | chr2:10740157-10740379 FORWARD LENGTH=44;AT4G31985.1 | Symbols: | Ribosomal protein L39 family protein | chr4:15469931-15470366 FORWARD LENGTH=51	22309	24311	20202	23504	20357	18032	34665	21294	22653	24972	27210	23799
0.458061	0.523164	0.136321	AT5G54380.1;AT5G61350.1	AT5G54380.1 | Symbols: THE1 | protein kinase family protein | chr5:22077313-22079880 REVERSE LENGTH=855	639	448	467	575	541	592	654	860	830	505	617	408
0.460785	0.525827	-0.0570028	AT1G79040.1	AT1G79040.1 | Symbols: PSBR | photosystem II subunit R | chr1:29736085-29736781 FORWARD LENGTH=140	30020	35395	33008	31441	31773	31396	32340	30869	28294	26687	22430	21608
0.463248	0.528189	0.519867	AT4G14430.1	AT4G14430.1 | Symbols: IBR10, ATECI2, ECI2, ECHIB, PEC12 | indole-3-butyric acid response 10 | chr4:8304910-8305632 REVERSE LENGTH=240	669	555	0	527	726	502	427	487	576	537	482	699
0.467706	0.532819	0.092419	AT1G74040.1;AT1G18500.1	AT1G74040.1 | Symbols: IMS1, MAML-3, IPMS2 | 2-isopropylmalate synthase 1 | chr1:27842258-27845566 FORWARD LENGTH=631;AT1G18500.1 | Symbols: MAML-4, IPMS1 | methylthioalkylmalate synthase-like 4 | chr1:6369347-6372861 FORWARD LENGTH=631	670	641	518	613	676	661	710	742	615	722	704	573
0.471417	0.536592	0.0750513	AT4G35830.1;AT4G35830.2	AT4G35830.1 | Symbols: ACO1 | aconitase 1 | chr4:16973007-16977949 REVERSE LENGTH=898;AT4G35830.2 | Symbols: ACO1 | aconitase 1 | chr4:16973007-16977278 REVERSE LENGTH=795	15469	15993	12940	15216	15333	16224	14348	16983	15517	18552	16062	19795
0.475009	0.540222	0.120165	AT1G70850.3;AT1G70850.1;AT1G70850.2;AT1G70840.1;AT1G70830.5;AT1G70830.3;AT1G70830.4;AT1G70830.1;AT1G70890.1;AT1G70830.2	AT1G70850.3 | Symbols: MLP34 | MLP-like protein 34 | chr1:26715429-26716744 REVERSE LENGTH=316;AT1G70850.1 | Symbols: MLP34 | MLP-like protein 34 | chr1:26715429-26716744 REVERSE LENGTH=316;AT1G70850.2 | Symbols: MLP34 | MLP-like protein 34 | chr1:26715673	4679	4877	3373	4709	4574	4769	4728	4858	4935	4397	4886	5262
0.475539	0.540367	-0.153548	AT3G63540.1	AT3G63540.1 | Symbols: | Mog1/PsbP/DUF1795-like photosystem II reaction center PsbP family protein | chr3:23459372-23459803 REVERSE LENGTH=143	1573	1275	1926	1327	1378	1587	1090	1755	1456	1868	1974	2357
0.481658	0.546857	0.0645085	AT1G23310.2;AT1G23310.1;AT1G70580.4;AT1G70580.3;AT1G70580.2;AT1G70580.1	AT1G23310.2 | Symbols: GGT1, AOAT1, GGAT1 | glutamate:glyoxylate aminotransferase | chr1:8268808-8271329 REVERSE LENGTH=441;AT1G23310.1 | Symbols: GGT1, AOAT1, GGAT1 | glutamate:glyoxylate aminotransferase | chr1:8268720-8271329 REVERSE LENGTH=481	12516	11615	10202	11998	12037	11868	13009	13355	12026	11888	11578	12699
0.485681	0.550958	-0.065942	AT4G23670.1	AT4G23670.1 | Symbols: | Polyketide cyclase/dehydrase and lipid transport superfamily protein | chr4:12332846-12333656 REVERSE LENGTH=151	44610	48779	40008	43242	42750	41445	35975	35135	38114	44802	41749	38597
0.48661	0.551546	-0.156923	AT2G40490.1	AT2G40490.1 | Symbols: HEME2 | Uroporphyrinogen decarboxylase | chr2:16912961-16914988 FORWARD LENGTH=394	2015	3180	2965	2462	2296	2561	2261	2345	2216	2168	2290	2548
0.488438	0.553151	-0.202055	AT3G10340.1	AT3G10340.1 | Symbols: PAL4 | phenylalanine ammonia-lyase 4 | chr3:3204260-3207809 FORWARD LENGTH=707	1427	1457	1225	1632	911	1029	1021	1137	1016	1388	1534	1443
0.491059	0.55565	0.318297	AT1G73650.1;AT1G73650.4;AT1G73650.2;AT1G73650.3	AT1G73650.1 | Symbols: | Protein of unknown function (DUF1295) | chr1:27688449-27689606 REVERSE LENGTH=208;AT1G73650.4 | Symbols: | Protein of unknown function (DUF1295) | chr1:27688420-27689606 REVERSE LENGTH=219;AT1G73650.2 | Symbols: | Protein of unk	4328	4571	4627	4203	4107	8555	4793	3319	4189	5268	3866	4147
0.491233	0.555379	-0.421987	AT5G42570.1	AT5G42570.1 | Symbols: | B-cell receptor-associated 31-like | chr5:17021459-17022497 REVERSE LENGTH=218	86837	36121	33108	38839	39062	38586	36687	34029	34663	41185	40157	36018
0.493448	0.557413	0.0908547	AT1G76030.1;AT4G38510.4;AT4G38510.3;AT4G38510.2;AT4G38510.1;AT1G20260.1;AT4G38510.5	AT1G76030.1 | Symbols: | ATPase, V1 complex, subunit B protein | chr1:28534134-28536916 FORWARD LENGTH=486;AT4G38510.4 | Symbols: | ATPase, V1 complex, subunit B protein | chr4:18011155-18014789 REVERSE LENGTH=487;AT4G38510.3 | Symbols: | ATPase, V1 com	19677	22141	22658	26076	21715	20876	20714	22281	21229	48280	44903	42875
0.494031	0.557603	0.153357	AT3G54050.2;AT3G54050.1	AT3G54050.2 | Symbols: HCEF1 | high cyclic electron flow 1 | chr3:20016951-20018527 FORWARD LENGTH=417;AT3G54050.1 | Symbols: HCEF1 | high cyclic electron flow 1 | chr3:20016951-20018527 FORWARD LENGTH=417	791	606	520	607	757	768	843	894	732	774	764	660
0.496364	0.559765	0.247316	AT1G37130.1	AT1G37130.1 | Symbols: NIA2, B29, NIA2-1, CHL3, NR, NR2, ATNR2 | nitrate reductase 2 | chr1:14158617-14161652 FORWARD LENGTH=917	1158	1421	2512	2061	2145	1837	2069	1970	2290	3608	4147	4142
0.498603	0.561818	0.467588	AT1G15990.1;AT1G19780.1	AT1G15990.1 | Symbols: ATCNGC7, CNGC7 | cyclic nucleotide gated channel 7 | chr1:5491304-5493772 REVERSE LENGTH=709;AT1G19780.1 | Symbols: ATCNGC8, CNGC8 | cyclic nucleotide gated channel 8 | chr1:6833885-6836578 REVERSE LENGTH=753	265	200	0	208	214	221	215	282	223	58	97	233
0.503133	0.566446	0.187922	AT2G15290.1	AT2G15290.1 | Symbols: ATTIC21, TIC21, CIA5, PIC1 | translocon at inner membrane of chloroplasts 21 | chr2:6642512-6644011 REVERSE LENGTH=296	679	1250	1054	1090	1010	1298	967	1111	785	1174	942	896
0.504421	0.567421	-0.21638	AT5G40370.1	AT5G40370.1 | Symbols: | Glutaredoxin family protein | chr5:16147826-16149052 REVERSE LENGTH=111	1449	1245	2095	1510	1050	1562	1371	1345	1411	2018	1687	1855
0.504736	0.5673	-0.110986	AT3G07010.1	AT3G07010.1 | Symbols: | Pectin lyase-like superfamily protein | chr3:2212973-2216306 REVERSE LENGTH=416	1904	2462	1941	1888	1787	2165	2117	2576	2098	1695	2014	2036
0.505107	0.567241	0.0513475	AT5G58140.4;AT5G58140.3;AT5G58140.2;AT5G58140.1	AT5G58140.4 | Symbols: PHOT2, NPL1 | phototropin 2 | chr5:23524771-23528541 FORWARD LENGTH=689;AT5G58140.3 | Symbols: PHOT2, NPL1 | phototropin 2 | chr5:23524771-23529947 FORWARD LENGTH=898;AT5G58140.2 | Symbols: PHOT2, NPL1 | phototropin 2 | chr5:23524771	15675	15607	17873	16927	16445	17564	16841	13762	16142	14484	13729	11948
0.510155	0.572431	0.135843	AT3G47470.1	AT3G47470.1 | Symbols: LHCA4, CAB4 | light-harvesting chlorophyll-protein complex I subunit A4 | chr3:17493622-17494773 REVERSE LENGTH=251	2541	1672	1793	2254	2141	2204	2023	2275	2048	2460	2317	2403
0.51047	0.572307	-0.250401	AT5G40810.2;AT5G40810.1;AT3G27240.1	AT5G40810.2 | Symbols: | Cytochrome C1 family | chr5:16340670-16342327 FORWARD LENGTH=260;AT5G40810.1 | Symbols: | Cytochrome C1 family | chr5:16340200-16342327 FORWARD LENGTH=307;AT3G27240.1 | Symbols: | Cytochrome C1 family | chr3:10056144-10058370 RE	689	539	341	453	336	530	707	485	485	353	545	447
0.510694	0.57208	0.107187	AT5G15090.2;AT5G15090.1	AT5G15090.2 | Symbols: VDAC3 | voltage dependent anion channel 3 | chr5:4889641-4891389 REVERSE LENGTH=274;AT5G15090.1 | Symbols: VDAC3, ATVDAC3 | voltage dependent anion channel 3 | chr5:4889641-4891389 REVERSE LENGTH=274	5765	5130	5014	6740	5292	5104	6579	6752	6665	5469	6178	4712
0.517147	0.578825	-0.223107	AT4G31080.1;AT4G31080.2	AT4G31080.1 | Symbols: | Protein of unknown function (DUF2296) | chr4:15121186-15123072 FORWARD LENGTH=409;AT4G31080.2 | Symbols: | Protein of unknown function (DUF2296) | chr4:15121186-15123072 FORWARD LENGTH=443	44014	75085	89888	58833	53402	66808	39758	49213	47401	59248	57126	60406
0.517265	0.578475	0.1644	AT5G28840.2;AT5G28840.1	AT5G28840.2 | Symbols: GME | GDP-D-mannose 3,5-epimerase | chr5:10862472-10864024 REVERSE LENGTH=377;AT5G28840.1 | Symbols: GME | GDP-D-mannose 3,5-epimerase | chr5:10862472-10864024 REVERSE LENGTH=377	3334	4008	2426	3456	4258	3233	4040	3637	4514	4479	4066	4302
0.520013	0.581064	0.163185	AT1G26550.1	AT1G26550.1 | Symbols: | FKBP-like peptidyl-prolyl cis-trans isomerase family protein | chr1:9171800-9172716 FORWARD LENGTH=142	2653	3528	2687	2846	2950	4134	2526	3126	3045	4042	3498	3530
0.520033	0.580602	0.101277	AT1G44575.1;AT1G44575.2	AT1G44575.1 | Symbols: NPQ4, PSBS | Chlorophyll A-B binding family protein | chr1:16871768-16873194 FORWARD LENGTH=265;AT1G44575.2 | Symbols: NPQ4, PSBS | Chlorophyll A-B binding family protein | chr1:16871768-16872548 FORWARD LENGTH=205	1278	1299	1177	1578	1160	1289	1175	1338	1144	1537	1555	1516
0.520073	0.580165	-0.127974	AT3G49490.1	AT3G49490.1 | Symbols: | unknown protein; Has 722 Blast hits to 186 proteins in 64 species: Archae - 0; Bacteria - 30; Metazoa - 72; Fungi - 48; Plants - 38; Viruses - 0; Other Eukaryotes - 534 (source: NCBI BLink). | chr3:18344926-18348648 REVERSE LENGTH	8023	5699	7931	7035	5758	7022	5293	5328	6875	10502	7991	7498
0.521023	0.580742	0.550722	AT3G55440.1	AT3G55440.1 | Symbols: ATCTIMC, TPI, CYTOTPI | triosephosphate isomerase | chr3:20553794-20556078 FORWARD LENGTH=254	0	408	530	461	683	230	564	484	614	517	331	492
0.524713	0.584369	0.0285758	AT3G11130.1	AT3G11130.1 | Symbols: | Clathrin, heavy chain | chr3:3482575-3491667 REVERSE LENGTH=1705	31451	31806	29921	32534	32171	30337	38864	38914	39335	39502	45610	42066
0.528415	0.588004	0.729202	AT3G10370.1	AT3G10370.1 | Symbols: SDP6 | FAD-dependent oxidoreductase family protein | chr3:3216502-3219027 FORWARD LENGTH=629	1586	1952	4400	9115	1997	2047	2036	2435	2947	7697	1330	1622
0.535035	0.594878	0.432334	AT3G04790.1	AT3G04790.1 | Symbols: | Ribose 5-phosphate isomerase, type A protein | chr3:1313365-1314195 FORWARD LENGTH=276	313	0	371	262	337	324	299	222	410	326	288	405
0.535779	0.595211	-0.631803	AT3G06720.2;AT3G06720.1;AT4G16143.2;AT4G16143.1	AT3G06720.2 | Symbols: AT-IMP, ATKAP ALPHA, AIMP ALPHA | importin alpha isoform 1 | chr3:2120559-2123555 FORWARD LENGTH=532;AT3G06720.1 | Symbols: AT-IMP, ATKAP ALPHA, AIMP ALPHA, IMPA-1, IMPA1 | importin alpha isoform 1 | chr3:2120559-2123555 FORWARD LENG	1004	0	702	394	379	328	556	436	669	525	599	566
0.538703	0.597965	0.426719	AT5G59250.1	AT5G59250.1 | Symbols: | Major facilitator superfamily protein | chr5:23903958-23906853 FORWARD LENGTH=558	0	346	392	375	291	326	290	306	415	318	453	405
0.540728	0.599717	0.199133	AT1G48860.2;AT2G45300.1;AT1G48860.1	AT1G48860.2 | Symbols: | RNA 3-terminal phosphate cyclase/enolpyruvate transferase, alpha/beta | chr1:18068892-18071074 REVERSE LENGTH=489;AT2G45300.1 | Symbols: | RNA 3-terminal phosphate cyclase/enolpyruvate transferase, alpha/beta | chr2:18677518-18	784	352	722	713	754	666	850	788	671	641	551	764
0.543853	0.602684	-0.586866	AT3G13440.1	AT3G13440.1 | Symbols: | S-adenosyl-L-methionine-dependent methyltransferases superfamily protein | chr3:4378338-4379347 FORWARD LENGTH=278	761	756	0	383	356	271	257	279	347	451	171	1341
0.545601	0.604123	-0.609903	AT1G13170.1;AT1G13170.2	AT1G13170.1 | Symbols: ORP1D | OSBP(oxysterol binding protein)-related protein 1D | chr1:4488826-4492278 REVERSE LENGTH=816;AT1G13170.2 | Symbols: ORP1D | OSBP(oxysterol binding protein)-related protein 1D | chr1:4488826-4492278 REVERSE LENGTH=837	884	0	633	293	319	382	429	496	556	180	217	443
0.546205	0.604293	-0.0980321	AT2G42220.1	AT2G42220.1 | Symbols: | Rhodanese/Cell cycle control phosphatase superfamily protein | chr2:17592105-17593305 FORWARD LENGTH=234	482	533	629	526	562	448	774	664	672	481	590	357
0.556116	0.614751	0.283745	AT4G29900.1;AT3G21180.1	AT4G29900.1 | Symbols: ACA10, CIF1, ATACA10 | autoinhibited Ca(2+)-ATPase 10 | chr4:14611225-14618775 REVERSE LENGTH=1069	19157	20281	18979	19518	14984	36612	32131	31435	21572	10288	10093	11132
0.557	0.615222	-0.0702394	AT1G24300.2;AT1G27430.1;AT1G24300.1	AT1G24300.2 | Symbols: | GYF domain-containing protein | chr1:8614515-8620420 REVERSE LENGTH=1490;AT1G27430.1 | Symbols: | GYF domain-containing protein | chr1:9521045-9526928 REVERSE LENGTH=1492;AT1G24300.1 | Symbols: | GYF domain-containing protein |	1024	1117	1226	967	1173	1067	992	1014	988	2600	2239	2233
0.557863	0.615668	0.385002	AT1G31330.1	AT1G31330.1 | Symbols: PSAF | photosystem I subunit F | chr1:11215011-11215939 REVERSE LENGTH=221	3234	5093	8393	11680	5226	4928	5476	7602	7762	15873	6280	4806
0.560484	0.618052	0.224033	AT2G48070.1;AT2G48070.2;AT2G48070.3	AT2G48070.1 | Symbols: RPH1 | resistance to phytophthora 1 | chr2:19662863-19663773 FORWARD LENGTH=197;AT2G48070.2 | Symbols: RPH1 | resistance to phytophthora 1 | chr2:19662863-19663773 FORWARD LENGTH=197;AT2G48070.3 | Symbols: RPH1 | resistance to phytop	1321	960	481	1049	1068	1109	1232	1202	1288	1017	1290	1409
0.560629	0.617705	0.122728	ATCG00120.1	ATCG00120.1 | Symbols: ATPA | ATP synthase subunit alpha | chrC:9938-11461 REVERSE LENGTH=507	227854	151450	155251	192617	190967	198435	193803	217438	235976	169294	179876	163049
0.562759	0.619543	-0.123751	AT4G39980.1	AT4G39980.1 | Symbols: DHS1 | 3-deoxy-D-arabino-heptulosonate 7-phosphate synthase 1 | chr4:18539654-18541832 FORWARD LENGTH=525	2592	2667	1736	2027	2216	2177	2394	2518	2641	1780	1888	1753
0.564409	0.62085	-0.095425	AT3G44310.3;AT3G44310.1;AT3G44310.2;AT3G44300.1	AT3G44310.3 | Symbols: NIT1, ATNIT1, NITI | nitrilase 1 | chr3:15986901-15988841 FORWARD LENGTH=346;AT3G44310.1 | Symbols: NIT1, ATNIT1, NITI | nitrilase 1 | chr3:15986901-15988841 FORWARD LENGTH=346;AT3G44310.2 | Symbols: NIT1, ATNIT1, NITI | nitrilase 1	3886	3826	3553	4064	3667	2813	3982	4153	4157	8219	7778	7630
0.565037	0.621031	0.109327	AT5G15200.1;AT5G15200.2	AT5G15200.1 | Symbols: | Ribosomal protein S4 | chr5:4935124-4936334 REVERSE LENGTH=198;AT5G15200.2 | Symbols: | Ribosomal protein S4 | chr5:4935602-4936334 REVERSE LENGTH=156	76799	62435	91493	74845	91469	82577	103634	107162	98284	64624	76041	87621
0.5673	0.623008	0.0562832	AT5G19510.1;AT5G12110.1;AT2G18110.1;AT1G30230.1;AT1G30230.2	AT5G19510.1 | Symbols: | Translation elongation factor EF1B/ribosomal protein S6 family protein | chr5:6581854-6583137 REVERSE LENGTH=224;AT5G12110.1 | Symbols: | Glutathione S-transferase, C-terminal-like;Translation elongation factor EF1B/ribosomal p	3596	3366	4123	3986	3737	3803	4635	4626	4576	3590	3692	3825
0.571894	0.627541	0.224873	AT1G23740.1	AT1G23740.1 | Symbols: | Oxidoreductase, zinc-binding dehydrogenase family protein | chr1:8398245-8399656 REVERSE LENGTH=386	253	681	643	538	696	609	730	776	743	487	451	800
0.572638	0.627843	0.137323	AT1G80410.1;AT1G80410.2	AT1G80410.1 | Symbols: EMB2753 | tetratricopeptide repeat (TPR)-containing protein | chr1:30227963-30234832 REVERSE LENGTH=897;AT1G80410.2 | Symbols: EMB2753 | tetratricopeptide repeat (TPR)-containing protein | chr1:30227779-30234832 REVERSE LENGTH=911	16263	10181	10527	12832	13997	13834	14562	12874	16584	16114	17882	16045
0.57357	0.628352	0.171674	AT4G32285.1;AT4G32285.2;AT2G25430.1	AT4G32285.1 | Symbols: | ENTH/ANTH/VHS superfamily protein | chr4:15586003-15587910 FORWARD LENGTH=635;AT4G32285.2 | Symbols: | ENTH/ANTH/VHS superfamily protein | chr4:15586003-15587910 FORWARD LENGTH=635;AT2G25430.1 | Symbols: | epsin N-terminal homol	283	460	539	437	435	572	416	647	405	942	836	1009
0.57453	0.62889	0.0243	AT3G60750.2;AT3G60750.1;AT2G45290.1	AT3G60750.2 | Symbols: | Transketolase | chr3:22454004-22456824 FORWARD LENGTH=740;AT3G60750.1 | Symbols: | Transketolase | chr3:22454004-22456824 FORWARD LENGTH=741;AT2G45290.1 | Symbols: | Transketolase | chr2:18672737-18675589 FORWARD LENGTH=741	14784	15264	16225	15816	15661	15582	14790	15726	14245	15407	16736	16093
0.580723	0.63515	-0.0487419	AT3G05060.1	AT3G05060.1 | Symbols: | NOP56-like pre RNA processing ribonucleoprotein | chr3:1413174-1415564 REVERSE LENGTH=533	18099	20274	19482	20355	17681	17897	20436	20747	21994	13919	10947	10755
0.584489	0.63875	-0.515211	AT3G08940.1;AT3G08940.2	AT3G08940.1 | Symbols: LHCB4.2 | light harvesting complex photosystem II | chr3:2717717-2718400 FORWARD LENGTH=227;AT3G08940.2 | Symbols: LHCB4.2 | light harvesting complex photosystem II | chr3:2717717-2718665 FORWARD LENGTH=287	452	0	517	255	203	220	248	474	276	252	252	252
0.586326	0.640236	-0.0174035	AT1G50200.2;AT1G50200.1	AT1G50200.2 | Symbols: ALATS | Alanyl-tRNA synthetase | chr1:18591429-18598167 REVERSE LENGTH=963;AT1G50200.1 | Symbols: ALATS, ACD | Alanyl-tRNA synthetase | chr1:18591429-18598311 REVERSE LENGTH=1003	31383	32959	33567	32002	32340	32393	36765	35876	34110	33155	32915	33662
0.609824	0.665352	0.112127	AT5G53140.1	AT5G53140.1 | Symbols: | Protein phosphatase 2C family protein | chr5:21549228-21552132 FORWARD LENGTH=420	1008	905	1403	1101	1293	1190	1130	1230	1203	1238	1383	1186
0.610746	0.665817	-0.061011	AT3G13530.1	AT3G13530.1 | Symbols: MAPKKK7, MAP3KE1 | mitogen-activated protein kinase kinase kinase 7 | chr3:4411934-4419320 REVERSE LENGTH=1368	2882	2331	2515	2585	2258	2565	2873	2689	2584	2932	2837	3093
0.611226	0.6658	-0.119287	ATCG01060.1	ATCG01060.1 | Symbols: PSAC | iron-sulfur cluster binding;electron carriers;4 iron, 4 sulfur cluster binding | chrC:117318-117563 REVERSE LENGTH=81	8040	7924	5710	6392	5565	7997	6270	7259	6251	7250	5518	5736
0.611778	0.665861	0.161919	AT5G22120.1	AT5G22120.1 | Symbols: | unknown protein; FUNCTIONS IN: molecular_function unknown; INVOLVED IN: biological_process unknown; LOCATED IN: cellular_component unknown; EXPRESSED IN: cultured cell; Has 30201 Blast hits to 17322 proteins in 780 species: Archae	1086	1013	511	1061	882	977	925	1131	969	1440	1626	1461
0.614204	0.66796	0.0885896	AT5G18400.1;AT5G18400.3;AT5G18400.2	AT5G18400.1 | Symbols: | Cytokine-induced anti-apoptosis inhibitor 1, Fe-S biogenesis | chr5:6092955-6094566 REVERSE LENGTH=269;AT5G18400.3 | Symbols: | Cytokine-induced anti-apoptosis inhibitor 1, Fe-S biogenesis | chr5:6092955-6094876 REVERSE LENGTH=27	5864	4439	4303	5704	4951	4876	5193	5362	5581	8515	9314	9207
0.616914	0.670364	0.0905431	AT5G65900.1	AT5G65900.1 | Symbols: | DEA(D/H)-box RNA helicase family protein | chr5:26358328-26361244 FORWARD LENGTH=633	660	987	885	875	957	864	1007	1070	949	837	751	943
0.618489	0.671531	-0.0213672	AT5G58420.1;AT5G07090.2;AT2G17360.1;AT5G07090.1;AT2G17360.2	AT5G58420.1 | Symbols: | Ribosomal protein S4 (RPS4A) family protein | chr5:23619599-23620896 FORWARD LENGTH=262;AT5G07090.2 | Symbols: | Ribosomal protein S4 (RPS4A) family protein | chr5:2202783-2203805 FORWARD LENGTH=244;AT2G17360.1 | Symbols: | Ribo	42145	41002	41194	41114	42544	38855	41530	43865	42335	37028	36305	37910
0.628843	0.682221	0.377739	AT3G27925.1	AT3G27925.1 | Symbols: DEGP1, Deg1 | DegP protease 1 | chr3:10366659-10368864 REVERSE LENGTH=439	381	0	481	265	338	517	410	362	261	217	390	359
0.634598	0.687909	-0.25306	AT3G20550.1	AT3G20550.1 | Symbols: DDL | SMAD/FHA domain-containing protein | chr3:7174695-7177600 REVERSE LENGTH=314	608	235	829	460	436	507	450	448	528	451	463	328
0.635177	0.68798	-0.177769	AT2G02560.2;AT2G02560.1	AT2G02560.2 | Symbols: CAND1, ATCAND1, ETA2, TIP120, HVE | cullin-associated and neddylation dissociated | chr2:690345-697342 FORWARD LENGTH=1217;AT2G02560.1 | Symbols: CAND1, ATCAND1, ETA2, TIP120, HVE | cullin-associated and neddylation dissociated | chr	515	268	554	486	356	340	459	653	481	323	365	504
0.636214	0.688547	0.0746388	AT5G04070.1	AT5G04070.1 | Symbols: | NAD(P)-binding Rossmann-fold superfamily protein | chr5:1102238-1104192 FORWARD LENGTH=359	799	1088	1051	1029	1112	953	994	959	763	842	806	826
0.639073	0.691084	-0.0806492	AT5G43940.1;AT5G43940.2	AT5G43940.1 | Symbols: HOT5, ADH2, GSNOR, ATGSNOR1, PAR2 | GroES-like zinc-binding dehydrogenase family protein | chr5:17684265-17686379 FORWARD LENGTH=379;AT5G43940.2 | Symbols: HOT5 | GroES-like zinc-binding dehydrogenase family protein | chr5:17684265-1	2242	2107	1592	1985	1908	1725	1866	1975	1578	1801	1532	1588
0.644411	0.696296	0.126391	AT1G28380.1	AT1G28380.1 | Symbols: NSL1 | MAC/Perforin domain-containing protein | chr1:9963696-9966060 FORWARD LENGTH=612	884	1066	704	1195	935	767	1150	1261	956	625	791	724
0.645484	0.696895	0.0679978	AT1G25390.1	AT1G25390.1 | Symbols: | Protein kinase superfamily protein | chr1:8906640-8908800 REVERSE LENGTH=629	862	757	681	877	833	701	706	837	711	704	584	742
0.651261	0.702566	0.141136	AT4G09040.2;AT4G09040.1	AT4G09040.2 | Symbols: | RNA-binding (RRM/RBD/RNP motifs) family protein | chr4:5795075-5797193 REVERSE LENGTH=244;AT4G09040.1 | Symbols: | RNA-binding (RRM/RBD/RNP motifs) family protein | chr4:5795075-5797315 REVERSE LENGTH=304	342	418	466	607	375	370	339	413	450	388	306	265
0.652988	0.703863	-0.0380098	AT1G79550.2;AT1G79550.1	AT1G79550.2 | Symbols: PGK | phosphoglycerate kinase | chr1:29924347-29926295 REVERSE LENGTH=401;AT1G79550.1 | Symbols: PGK | phosphoglycerate kinase | chr1:29924347-29926295 REVERSE LENGTH=401	5482	6240	5238	5550	5452	5517	5863	5657	5515	4954	5054	5018
0.656637	0.707228	-0.101538	AT3G19000.2;AT3G19000.1	AT3G19000.2 | Symbols: | 2-oxoglutarate (2OG) and Fe(II)-dependent oxygenase superfamily protein | chr3:6554004-6554987 REVERSE LENGTH=278;AT3G19000.1 | Symbols: | 2-oxoglutarate (2OG) and Fe(II)-dependent oxygenase superfamily protein | chr3:6553668-655	1419	1685	1119	1361	1481	1094	1179	1259	1242	2319	2625	2636
0.658786	0.708974	-0.412573	AT5G17050.1	AT5G17050.1 | Symbols: UGT78D2 | UDP-glucosyl transferase 78D2 | chr5:5607828-5609392 REVERSE LENGTH=460	0	338	442	162	179	245	249	91	313	322	362	302
0.659558	0.709236	-0.0891397	AT4G35580.1;AT4G35580.3;AT4G35580.2	AT4G35580.1 | Symbols: NTL9 | NAC transcription factor-like 9 | chr4:16888581-16890744 REVERSE LENGTH=512;AT4G35580.3 | Symbols: NTL9 | NAC transcription factor-like 9 | chr4:16888534-16890744 REVERSE LENGTH=533;AT4G35580.2 | Symbols: NTL9 | NAC transcript	1389	1635	1065	1249	1376	1219	1408	1366	1064	2414	2716	2632
0.661176	0.710407	0.0404689	AT1G73390.4;AT1G17940.1;AT1G73390.3;AT1G73390.2;AT1G73390.1	AT1G73390.4 | Symbols: | Endosomal targeting BRO1-like domain-containing protein | chr1:27591486-27594148 REVERSE LENGTH=342;AT1G17940.1 | Symbols: | Endosomal targeting BRO1-like domain-containing protein | chr1:6169621-6172035 REVERSE LENGTH=405;AT1G73	3265	3049	3177	2894	3437	3430	3328	3279	2943	3135	3263	3283
0.661846	0.710558	0.10684	AT5G47190.1	AT5G47190.1 | Symbols: | Ribosomal protein L19 family protein | chr5:19164432-19166064 REVERSE LENGTH=229	1657	1511	930	1500	1472	1441	1532	1482	1389	1538	1720	1388
0.667199	0.715733	-0.0386372	AT4G37300.1	AT4G37300.1 | Symbols: MEE59 | maternal effect embryo arrest 59 | chr4:17554805-17555498 FORWARD LENGTH=173	5587	5466	4727	4865	5185	5313	4376	4273	3962	8930	7345	7891
0.673365	0.72177	0.189594	AT3G17930.1	AT3G17930.1 | Symbols: | unknown protein; FUNCTIONS IN: molecular_function unknown; INVOLVED IN: biological_process unknown; LOCATED IN: chloroplast thylakoid membrane; EXPRESSED IN: 22 plant structures; EXPRESSED DURING: 13 growth stages; CONTAINS InterP	6319	5881	6021	5100	5005	10675	5604	4769	5049	5207	5641	5446
0.679372	0.727627	-0.0642999	AT1G24020.2;AT1G24020.1	AT1G24020.2 | Symbols: MLP423 | MLP-like protein 423 | chr1:8500653-8501458 REVERSE LENGTH=155;AT1G24020.1 | Symbols: MLP423 | MLP-like protein 423 | chr1:8500653-8501458 REVERSE LENGTH=155	5158	5018	3749	4529	4503	4286	4825	4823	4700	4235	4170	4183
0.682207	0.730081	0.0537944	AT3G63490.1;AT3G63490.2	AT3G63490.1 | Symbols: | Ribosomal protein L1p/L10e family | chr3:23444269-23446020 FORWARD LENGTH=346;AT3G63490.2 | Symbols: | Ribosomal protein L1p/L10e family | chr3:23444269-23445777 FORWARD LENGTH=291	4704	3945	3538	4063	4297	4290	4117	5156	5217	4278	3819	4536
0.682732	0.730061	0.185025	AT1G24460.2;AT1G24460.1	AT1G24460.2 | Symbols: | unknown protein; FUNCTIONS IN: molecular_function unknown; INVOLVED IN: biological_process unknown; LOCATED IN: cellular_component unknown; EXPRESSED IN: 22 plant structures; EXPRESSED DURING: 14 growth stages; BEST Arabidopsis th	16774	50865	28870	36512	37901	35302	35483	33753	33894	24459	23967	23693
0.684407	0.731269	-0.973768	AT3G24430.1	AT3G24430.1 | Symbols: HCF101 | ATP binding | chr3:8868731-8872154 REVERSE LENGTH=532	0	0	218	111	0	0	110	108	0	80	71	219
0.687968	0.734489	-0.0572905	AT1G02475.1	AT1G02475.1 | Symbols: | Polyketide cyclase/dehydrase and lipid transport superfamily protein | chr1:514110-515331 REVERSE LENGTH=219	14296	12453	16197	13963	14862	12449	14772	9401	15946	16067	10801	7244
0.695304	0.741731	0.0620502	AT2G39010.1	AT2G39010.1 | Symbols: PIP2E, PIP2;6 | plasma membrane intrinsic protein 2E | chr2:16291564-16293746 FORWARD LENGTH=289	12503	9437	9142	10580	10971	10897	11609	12838	11237	12210	13218	15165
0.695698	0.741562	-0.211255	AT3G17750.1	AT3G17750.1 | Symbols: | Protein kinase superfamily protein | chr3:6074228-6078428 FORWARD LENGTH=1138	299	938	591	524	407	648	524	676	563	937	1182	1334
0.695796	0.741078	0.101449	AT2G38280.2;AT2G38280.1	AT2G38280.2 | Symbols: FAC1, ATAMPD | AMP deaminase, putative / myoadenylate deaminase, putative | chr2:16033767-16038793 REVERSE LENGTH=839;AT2G38280.1 | Symbols: FAC1, ATAMPD | AMP deaminase, putative / myoadenylate deaminase, putative | chr2:16033767-16	1063	1367	1839	1692	1539	1349	1227	1284	1366	1563	1494	1868
0.696235	0.740958	-0.0103885	AT5G52750.1	AT5G52750.1 | Symbols: | Heavy metal transport/detoxification superfamily protein | chr5:21384134-21384795 FORWARD LENGTH=139	732	735	763	730	754	730	746	867	903	1143	1306	1490
0.696612	0.740772	0.0658187	AT4G25080.4;AT4G25080.5;AT4G25080.3;AT4G25080.2;AT4G25080.1	AT4G25080.4 | Symbols: CHLM | magnesium-protoporphyrin IX methyltransferase | chr4:12877216-12878128 FORWARD LENGTH=245;AT4G25080.5 | Symbols: CHLM | magnesium-protoporphyrin IX methyltransferase | chr4:12877015-12878128 FORWARD LENGTH=312;AT4G25080.3 | Sy	4552	4234	4989	4327	4361	5730	4871	4234	4547	3889	4128	4451
0.698328	0.742008	-0.0651313	AT4G32930.1;AT4G32930.2	AT4G32930.1 | Symbols: | unknown protein; CONTAINS InterPro DOMAIN/s: Protein of unknown function DUF866, eukaryotic (InterPro:IPR008584); Has 30201 Blast hits to 17322 proteins in 780 species: Archae - 12; Bacteria - 1396; Metazoa - 17338; Fungi - 3422;	1255	1038	1377	1334	1111	1063	1165	1222	1196	1232	1457	1298
0.703831	0.747264	-0.016204	AT4G17720.1;AT5G46870.1	AT4G17720.1 | Symbols: | RNA-binding (RRM/RBD/RNP motifs) family protein | chr4:9862660-9864498 REVERSE LENGTH=313	11004	11878	11320	11575	11288	10957	10323	11116	10206	10845	11101	10565
0.704492	0.747374	-0.0406323	AT4G05180.1;AT4G21280.1;AT4G21280.2	AT4G05180.1 | Symbols: PSBQ, PSBQ-2, PSII-Q | photosystem II subunit Q-2 | chr4:2672093-2673170 REVERSE LENGTH=230;AT4G21280.1 | Symbols: PSBQ, PSBQA, PSBQ-1 | photosystem II subunit QA | chr4:11334446-11335587 FORWARD LENGTH=223;AT4G21280.2 | Symbols: PSB	1280	1450	1519	1505	1290	1336	1413	1263	1173	1746	1508	1518
0.704814	0.747125	0.457069	AT1G79750.1	AT1G79750.1 | Symbols: ATNADP-ME4, NADP-ME4 | NADP-malic enzyme 4 | chr1:30007655-30011179 REVERSE LENGTH=646	2860	6039	7380	17014	2401	2932	3649	5426	4622	15180	1853	1475
0.705013	0.746746	0.0446886	AT2G35370.1;AT1G32470.1	AT2G35370.1 | Symbols: GDCH | glycine decarboxylase complex H | chr2:14891239-14892050 FORWARD LENGTH=165;AT1G32470.1 | Symbols: | Single hybrid motif superfamily protein | chr1:11739479-11740246 REVERSE LENGTH=166	12643	14256	15408	15570	14958	13110	15380	15411	14863	12825	15170	14745
0.706757	0.748003	0.0698603	AT4G25500.2;AT4G25500.3;AT5G52040.4;AT5G52040.3;AT4G25500.4;AT4G25500.1;AT5G52040.1;AT5G52040.2	AT4G25500.2 | Symbols: ATRSP35, ATRSP40, AT-SRP40, RSP35, RS40, At-RS40 | arginine/serine-rich splicing factor 35 | chr4:13026073-13027243 FORWARD LENGTH=309;AT4G25500.3 | Symbols: ATRSP35, ATRSP40, AT-SRP40, RSP35, RS40, At-RS40 | arginine/serine-rich spl	763	907	668	918	694	842	582	803	728	760	854	845
0.707938	0.748662	-0.0984093	AT2G05990.2;AT2G05990.1	AT2G05990.2 | Symbols: MOD1, ENR1 | NAD(P)-binding Rossmann-fold superfamily protein | chr2:2322876-2324867 FORWARD LENGTH=390;AT2G05990.1 | Symbols: MOD1, ENR1 | NAD(P)-binding Rossmann-fold superfamily protein | chr2:2322876-2324867 FORWARD LENGTH=390	2488	2161	1387	1830	1971	1837	2024	1939	2192	1325	1377	1543
0.708204	0.748354	0.0707177	AT3G58730.1	AT3G58730.1 | Symbols: | vacuolar ATP synthase subunit D (VATD) / V-ATPase D subunit / vacuolar proton pump D subunit (VATPD) | chr3:21718495-21719280 REVERSE LENGTH=261	5289	4392	3496	4885	4266	4688	4452	5249	4850	6312	6066	7962
0.709762	0.74941	0.0237274	AT3G18780.2;AT1G49240.1;AT3G18780.1;AT2G42100.1	AT3G18780.2 | Symbols: ACT2, DER1, LSR2, ENL2 | actin 2 | chr3:6475535-6476832 FORWARD LENGTH=377;AT1G49240.1 | Symbols: ACT8 | actin 8 | chr1:18216539-18217947 FORWARD LENGTH=377;AT3G18780.1 | Symbols: ACT2, DER1, LSR2, ENL2 | actin 2 | chr3:6475535-64767	94839	93669	83223	91759	93410	91068	100128	95622	94173	91295	88629	114108
0.71388	0.753166	0.115727	AT5G61020.2;AT5G61020.1	AT5G61020.2 | Symbols: ECT3 | evolutionarily conserved C-terminal region 3 | chr5:24557485-24559780 REVERSE LENGTH=493;AT5G61020.1 | Symbols: ECT3 | evolutionarily conserved C-terminal region 3 | chr5:24557485-24559780 REVERSE LENGTH=495	1562	1663	774	1503	1395	1435	1757	1786	1430	1667	1488	1635
0.718835	0.757797	-0.0734059	AT3G03010.2;AT3G03010.1	AT3G03010.2 | Symbols: | Peptidyl-tRNA hydrolase II (PTH2) family protein | chr3:678982-680137 REVERSE LENGTH=179;AT3G03010.1 | Symbols: | Peptidyl-tRNA hydrolase II (PTH2) family protein | chr3:678982-680137 REVERSE LENGTH=179	863	1279	922	1000	972	940	699	643	814	696	790	712
0.721225	0.75972	-0.0644049	AT2G34170.2;AT2G34170.1	AT2G34170.2 | Symbols: | Protein of unknown function (DUF688) | chr2:14428298-14430051 FORWARD LENGTH=523;AT2G34170.1 | Symbols: | Protein of unknown function (DUF688) | chr2:14428298-14430051 FORWARD LENGTH=523	18568	17662	17274	14541	15627	21000	15325	13239	13919	14888	13446	13819
0.721636	0.759558	-0.0209335	AT1G07410.1;AT5G59150.1	AT1G07410.1 | Symbols: ATRABA2B, RAB-A2B, ATRAB-A2B, RABA2b | RAB GTPase homolog A2B | chr1:2276270-2277154 FORWARD LENGTH=214;AT5G59150.1 | Symbols: ATRABA2D, ATRAB-A2D, RABA2D | RAB GTPase homolog A2D | chr5:23876858-23878244 FORWARD LENGTH=217	13395	15068	13605	13834	13895	13733	14314	14481	14019	13269	14452	13113
0.723771	0.761207	0.222439	AT1G05320.3;AT1G05320.2;AT1G05320.1	AT1G05320.3 | Symbols: | FUNCTIONS IN: molecular_function unknown; INVOLVED IN: biological_process unknown; LOCATED IN: cellular_component unknown; EXPRESSED IN: fruit, egg cell; CONTAINS InterPro DOMAIN/s: Prefoldin (InterPro:IPR009053); BEST Arabidopsis	4765	3487	548	3839	3640	2788	2463	2299	2024	2656	2283	4536
0.723799	0.76064	0.0388771	AT1G55210.2;AT1G55210.1	AT1G55210.2 | Symbols: | Disease resistance-responsive (dirigent-like protein) family protein | chr1:20598057-20598620 REVERSE LENGTH=187;AT1G55210.1 | Symbols: | Disease resistance-responsive (dirigent-like protein) family protein | chr1:20598057-205986	2837	2319	2569	2758	2752	2426	2609	2624	2505	2383	2507	2313
0.728483	0.764964	0.107682	AT1G70280.1;AT1G70280.2;AT1G23880.1	AT1G70280.1 | Symbols: | NHL domain-containing protein | chr1:26466086-26468116 REVERSE LENGTH=447;AT1G70280.2 | Symbols: | NHL domain-containing protein | chr1:26466086-26468471 REVERSE LENGTH=509	18242	9343	11372	14376	14012	13588	11780	13182	13082	23994	23159	23308
0.73327	0.769389	0.0678808	AT2G19110.1	AT2G19110.1 | Symbols: HMA4, ATHMA4 | heavy metal atpase 4 | chr2:8279478-8286255 FORWARD LENGTH=1172	7106	6937	10160	8122	8487	8760	7350	7386	7103	5995	6400	7113
0.737582	0.773309	0.0659518	AT5G16715.1	AT5G16715.1 | Symbols: EMB2247 | ATP binding;valine-tRNA ligases;aminoacyl-tRNA ligases;nucleotide binding;ATP binding;aminoacyl-tRNA ligases | chr5:5485353-5493229 FORWARD LENGTH=974	433	422	556	407	519	551	483	563	452	284	306	490
0.741307	0.776608	0.147764	AT5G38660.1;AT5G38660.2	AT5G38660.1 | Symbols: APE1 | acclimation of photosynthesis to environment | chr5:15473285-15475497 REVERSE LENGTH=286;AT5G38660.2 | Symbols: APE1 | acclimation of photosynthesis to environment | chr5:15471208-15475497 REVERSE LENGTH=431	5505	2187	2600	3700	3901	3801	3608	4527	3874	4013	3281	3482
0.749698	0.784785	0.0205458	AT2G41840.1;AT1G59359.1;AT1G58983.1;AT1G58684.1;AT1G58380.1;AT3G57490.1	AT2G41840.1 | Symbols: | Ribosomal protein S5 family protein | chr2:17460016-17461398 REVERSE LENGTH=285;AT1G59359.1 | Symbols: | Ribosomal protein S5 family protein | chr1:21842537-21843733 REVERSE LENGTH=284;AT1G58983.1 | Symbols: | Ribosomal protein	33474	36434	34741	37076	35977	33097	37184	36062	38392	34460	35198	36728
0.750463	0.784974	-0.0336724	AT2G06850.1	AT2G06850.1 | Symbols: EXGT-A1, EXT, XTH4 | xyloglucan endotransglucosylase/hydrolase 4 | chr2:2763619-2765490 FORWARD LENGTH=296	2755	2772	2969	3104	2702	2494	2859	3381	2714	2302	2370	2486
0.758442	0.792702	-0.0813976	AT1G74690.1	AT1G74690.1 | Symbols: IQD31 | IQ-domain 31 | chr1:28061498-28063924 REVERSE LENGTH=587	1070	1088	631	835	841	960	931	1151	1105	837	987	858
0.760488	0.794222	0.0697718	AT3G10650.1	AT3G10650.1 | Symbols: | BEST Arabidopsis thaliana protein match is: nucleoporin-related (TAIR:AT5G20200.1); Has 61042 Blast hits to 31782 proteins in 2093 species: Archae - 202; Bacteria - 16480; Metazoa - 16017; Fungi - 12552; Plants - 1653; Viruses - 6	43164	46328	66510	55701	59077	48954	41668	35949	39741	28269	27559	26594
0.76109	0.794232	-0.017737	AT5G14740.2;AT5G14740.5;AT5G14740.4;AT5G14740.3;AT5G14740.1	AT5G14740.2 | Symbols: CA2, CA18, BETA CA2 | carbonic anhydrase 2 | chr5:4760536-4762382 FORWARD LENGTH=259;AT5G14740.5 | Symbols: CA2, CA18, BETA CA2 | carbonic anhydrase 2 | chr5:4758257-4762315 FORWARD LENGTH=310;AT5G14740.4 | Symbols: CA2, CA18, BETA C	26586	29366	27115	28359	27393	26300	29795	31094	30650	32775	34458	36517
0.762275	0.79485	0.0274882	AT5G64040.1;AT5G64040.2	AT5G64040.1 | Symbols: PSAN | photosystem I reaction center subunit PSI-N, chloroplast, putative / PSI-N, putative (PSAN) | chr5:25628724-25629409 REVERSE LENGTH=171;AT5G64040.2 | Symbols: PSAN | photosystem I reaction center subunit PSI-N, chloroplast, pu	4356	5227	5025	4813	4876	5200	5438	4798	5795	4921	4815	5278
0.769425	0.801683	-0.0171377	AT3G57880.1;AT4G11610.1	AT3G57880.1 | Symbols: | Calcium-dependent lipid-binding (CaLB domain) plant phosphoribosyltransferase family protein | chr3:21431198-21433519 REVERSE LENGTH=773	288371	276923	313297	292617	284489	291110	297903	432739	390292	2737786	2949035	2868840
0.771549	0.803272	0.10458	AT5G01020.1	AT5G01020.1 | Symbols: | Protein kinase superfamily protein | chr5:6309-8270 REVERSE LENGTH=410	269	317	518	407	469	311	403	352	252	328	355	355
0.774565	0.805788	-0.09703	AT3G56910.1	AT3G56910.1 | Symbols: PSRP5 | plastid-specific 50S ribosomal protein 5 | chr3:21069558-21070257 REVERSE LENGTH=148	1038	522	700	604	733	776	743	701	849	720	780	749
0.782205	0.813106	-0.127075	AT1G45000.2;AT5G43010.1;AT1G45000.1	AT1G45000.2 | Symbols: | AAA-type ATPase family protein | chr1:17009220-17011607 FORWARD LENGTH=335;AT5G43010.1 | Symbols: RPT4A | regulatory particle triple-A ATPase 4A | chr5:17248563-17251014 REVERSE LENGTH=399;AT1G45000.1 | Symbols: | AAA-type ATPase	230	513	277	392	253	289	299	398	545	351	239	261
0.784201	0.814549	0.0714505	AT1G78850.1	AT1G78850.1 | Symbols: | D-mannose binding lectin protein with Apple-like carbohydrate-binding domain | chr1:29642072-29643397 REVERSE LENGTH=441	450	536	373	460	592	376	768	752	504	393	486	464
0.787506	0.817349	-0.0230005	AT2G37270.2;AT2G37270.1;AT3G11940.2;AT3G11940.1	AT2G37270.2 | Symbols: ATRPS5B, RPS5B | ribosomal protein 5B | chr2:15647883-15649042 REVERSE LENGTH=207;AT2G37270.1 | Symbols: ATRPS5B, RPS5B | ribosomal protein 5B | chr2:15647883-15649042 REVERSE LENGTH=207;AT3G11940.2 | Symbols: ATRPS5A, AML1, RPS5A |	16931	16365	14313	15810	16115	14931	17648	17319	17868	22562	24269	27016
0.788396	0.81764	-0.0396141	AT5G53530.1	AT5G53530.1 | Symbols: VPS26A | vacuolar protein sorting 26A | chr5:21746275-21748156 REVERSE LENGTH=302	480	386	537	461	450	454	491	645	369	404	599	555
0.795659	0.824536	0.0464334	AT2G25520.1	AT2G25520.1 | Symbols: | Drug/metabolite transporter superfamily protein | chr2:10860950-10861993 FORWARD LENGTH=347	6695	6281	5062	6638	6805	5185	5642	6031	5959	8422	7516	7592
0.802124	0.830594	0.0465173	AT5G46290.2;AT5G46290.1;AT5G46290.3	AT5G46290.2 | Symbols: KASI, KAS1 | 3-ketoacyl-acyl carrier protein synthase I | chr5:18774439-18776629 REVERSE LENGTH=418;AT5G46290.1 | Symbols: KASI, KAS1 | 3-ketoacyl-acyl carrier protein synthase I | chr5:18774439-18776629 REVERSE LENGTH=473;AT5G46290.	4582	4700	3413	3937	4190	4984	4758	5685	4914	5733	4141	4533
0.815114	0.843395	-0.0845021	ATMG00510.1	ATMG00510.1 | Symbols: NAD7 | NADH dehydrogenase subunit 7 | chrM:132071-138153 FORWARD LENGTH=394	656	460	466	693	446	353	471	455	426	436	310	466
0.827339	0.855384	-0.0141987	AT2G32850.1;AT2G32850.2	AT2G32850.1 | Symbols: | Protein kinase superfamily protein | chr2:13935448-13937977 REVERSE LENGTH=650;AT2G32850.2 | Symbols: | Protein kinase superfamily protein | chr2:13935448-13937977 REVERSE LENGTH=670	36976	33377	34308	35122	35907	32607	31785	31465	34144	47099	43488	44835
0.828764	0.856198	0.0663194	AT3G59970.3	AT3G59970.3 | Symbols: MTHFR1 | methylenetetrahydrofolate reductase 1 | chr3:22151303-22154323 FORWARD LENGTH=592	1597	2091	1924	2635	1448	1793	1729	1995	1684	2204	1613	2115
0.8301	0.856918	-0.0608362	AT2G23450.2;AT2G23450.1	AT2G23450.2 | Symbols: | Protein kinase superfamily protein | chr2:9988926-9991244 REVERSE LENGTH=708;AT2G23450.1 | Symbols: | Protein kinase superfamily protein | chr2:9988926-9991244 REVERSE LENGTH=708	865	1540	1373	1300	1318	1004	1340	1320	1214	1411	1370	1489
0.832454	0.858688	0.0141765	AT1G65930.1;AT1G54340.1;AT5G14590.1	AT1G65930.1 | Symbols: cICDH | cytosolic NADP+-dependent isocitrate dehydrogenase | chr1:24539088-24541861 FORWARD LENGTH=410;AT1G54340.1 | Symbols: ICDH | isocitrate dehydrogenase | chr1:20283520-20286506 FORWARD LENGTH=416	15804	17927	18118	17746	17333	17282	18777	19114	18814	18510	17393	18436
0.834631	0.860273	-0.0222081	AT5G24350.1;AT5G24350.2	AT5G24350.1 | Symbols: | CONTAINS InterPro DOMAIN/s: Secretory pathway Sec39 (InterPro:IPR013244); Has 1807 Blast hits to 1807 proteins in 277 species: Archae - 0; Bacteria - 0; Metazoa - 736; Fungi - 347; Plants - 385; Viruses - 0; Other Eukaryotes - 339	19427	17631	15444	17112	17869	16719	17339	17617	16828	20772	22715	22979
0.838936	0.864046	0.0347937	AT5G14240.1	AT5G14240.1 | Symbols: | Thioredoxin superfamily protein | chr5:4596223-4597568 REVERSE LENGTH=256	1120	1257	1269	1241	1025	1469	1133	1258	1147	1446	1730	1494
0.843121	0.867691	-0.0433571	AT3G18110.1	AT3G18110.1 | Symbols: EMB1270 | Pentatricopeptide repeat (PPR) superfamily protein | chr3:6204940-6209691 REVERSE LENGTH=1440	5313	3395	4938	4393	3992	4857	4266	4630	4059	3781	3795	3891
0.843127	0.867032	-0.0412727	AT5G11580.1	AT5G11580.1 | Symbols: | Regulator of chromosome condensation (RCC1) family protein | chr5:3718913-3721125 FORWARD LENGTH=553	2951	2708	1858	2394	2381	2530	3210	5848	4742	58392	57639	58139
0.844037	0.867303	0.0315977	AT4G22340.1;AT4G22340.3	AT4G22340.1 | Symbols: CDS2 | cytidinediphosphate diacylglycerol synthase 2 | chr4:11800150-11802549 REVERSE LENGTH=423;AT4G22340.3 | Symbols: CDS2 | cytidinediphosphate diacylglycerol synthase 2 | chr4:11800150-11802621 REVERSE LENGTH=447	682	872	704	764	682	862	715	786	509	629	714	570
0.852866	0.875705	-0.0359804	AT3G52960.1	AT3G52960.1 | Symbols: | Thioredoxin superfamily protein | chr3:19639699-19640403 FORWARD LENGTH=234	3389	4726	4836	4194	4686	3752	5002	5208	4696	3955	4124	4658
0.853833	0.876028	-0.0260051	AT1G79230.2;AT1G79230.3;AT1G79230.1	AT1G79230.2 | Symbols: ST1, ATMST1, MST1, ATRDH1 | mercaptopyruvate sulfurtransferase 1 | chr1:29801561-29803679 FORWARD LENGTH=282;AT1G79230.3 | Symbols: ST1, ATMST1, MST1, ATRDH1 | mercaptopyruvate sulfurtransferase 1 | chr1:29801358-29803679 FORWARD LEN	4764	5082	6052	4639	5568	5407	5796	5780	5549	6780	6642	6079
0.854018	0.875548	0.0861007	AT5G03290.1	AT5G03290.1 | Symbols: IDH-V | isocitrate dehydrogenase V | chr5:794043-795939 FORWARD LENGTH=374	800	278	418	528	547	513	691	651	585	608	610	542
0.854643	0.87552	0.153497	AT3G27390.1	AT3G27390.1 | Symbols: | unknown protein; FUNCTIONS IN: molecular_function unknown; INVOLVED IN: biological_process unknown; LOCATED IN: plasma membrane; EXPRESSED IN: 23 plant structures; EXPRESSED DURING: 13 growth stages; BEST Arabidopsis thaliana prot	0	437	721	361	353	574	438	487	505	396	207	283
0.861633	0.882008	0.0275459	AT4G33580.1;AT4G33580.2	AT4G33580.1 | Symbols: ATBCA5, BCA5 | beta carbonic anhydrase 5 | chr4:16139406-16141363 FORWARD LENGTH=301;AT4G33580.2 | Symbols: ATBCA5, BCA5 | beta carbonic anhydrase 5 | chr4:16139406-16141363 FORWARD LENGTH=302	5854	4495	4280	5194	4901	4816	4720	5001	4816	6663	7366	7892
0.863668	0.883416	0.0143599	AT2G47940.2;AT2G47940.1	AT2G47940.2 | Symbols: DEGP2 | DEGP protease 2 | chr2:19618372-19622164 REVERSE LENGTH=606;AT2G47940.1 | Symbols: DEGP2 | DEGP protease 2 | chr2:19618372-19622164 REVERSE LENGTH=607	19110	20407	21863	19117	21199	21678	24297	19774	20250	17711	17948	18788
0.865469	0.884585	-0.154086	AT1G15820.1	AT1G15820.1 | Symbols: LHCB6, CP24 | light harvesting complex photosystem II subunit 6 | chr1:5446685-5447676 REVERSE LENGTH=258	0	294	476	228	299	165	256	149	212	166	259	225
0.867186	0.885665	0.158767	AT1G78380.1	AT1G78380.1 | Symbols: ATGSTU19, GST8, GSTU19 | glutathione S-transferase TAU 19 | chr1:29486659-29487819 REVERSE LENGTH=219	951	347	0	579	461	409	365	432	672	248	371	612
0.868861	0.886701	0.144251	AT4G26530.2;AT4G26530.1	AT4G26530.2 | Symbols: | Aldolase superfamily protein | chr4:13391566-13392937 FORWARD LENGTH=358;AT4G26530.1 | Symbols: | Aldolase superfamily protein | chr4:13391566-13392937 FORWARD LENGTH=358	635	0	354	227	401	465	286	420	208	553	510	587
0.872778	0.890022	-0.0358741	AT3G44110.2;AT3G44110.1;AT5G22060.1	AT3G44110.2 | Symbols: ATJ3, ATJ | DNAJ homologue 3 | chr3:15869179-15871059 REVERSE LENGTH=343;AT3G44110.1 | Symbols: ATJ3, ATJ | DNAJ homologue 3 | chr3:15869115-15871059 REVERSE LENGTH=420;AT5G22060.1 | Symbols: ATJ2, J2 | DNAJ homologue 2 | chr5:730379	55991	35842	39074	41643	43776	42273	40026	43335	41185	61020	59568	62163
0.876731	0.893374	-0.0394897	AT4G13780.1	AT4G13780.1 | Symbols: | methionine--tRNA ligase, putative / methionyl-tRNA synthetase, putative / MetRS, putative | chr4:7993366-7998433 REVERSE LENGTH=797	733	1090	1288	1093	926	1008	1151	1074	1146	1011	1045	956
0.877907	0.893893	-0.285909	AT5G57870.2;AT5G57870.1	AT5G57870.2 | Symbols: eIFiso4G1 | MIF4G domain-containing protein / MA3 domain-containing protein | chr5:23439755-23443433 FORWARD LENGTH=776;AT5G57870.1 | Symbols: eIFiso4G1 | MIF4G domain-containing protein / MA3 domain-containing protein | chr5:2343975	0	356	0	0	106	186	119	168	208	263	375	273
0.885501	0.900942	-0.0307219	AT5G03300.1;AT3G09820.1;AT3G09820.2	AT5G03300.1 | Symbols: ADK2 | adenosine kinase 2 | chr5:796573-798997 FORWARD LENGTH=345;AT3G09820.1 | Symbols: ADK1, ATADK1 | adenosine kinase 1 | chr3:3012122-3014624 FORWARD LENGTH=344;AT3G09820.2 | Symbols: ADK1 | adenosine kinase 1 | chr3:3012645-3014	1725	2682	2380	2433	2226	1985	2327	2545	2382	2162	2500	2337
0.8857	0.900462	0.0278827	AT5G64290.1	AT5G64290.1 | Symbols: DCT, DIT2.1 | dicarboxylate transport 2.1 | chr5:25714495-25716642 REVERSE LENGTH=563	634	529	733	670	724	539	615	482	529	533	735	532
0.893754	0.907962	-0.0173799	AT2G36160.1;AT3G52580.1	AT2G36160.1 | Symbols: | Ribosomal protein S11 family protein | chr2:15169925-15171159 FORWARD LENGTH=150	44950	43718	55805	45176	49631	47936	48130	46887	46357	40471	41304	41000
0.895886	0.90944	0.0180339	AT5G26360.1	AT5G26360.1 | Symbols: | TCP-1/cpn60 chaperonin family protein | chr5:9255561-9258891 REVERSE LENGTH=555	1378	1151	1128	1117	1210	1376	1447	1698	1353	1102	1118	1138
0.896864	0.909744	-0.00518349	AT2G25450.1	AT2G25450.1 | Symbols: | 2-oxoglutarate (2OG) and Fe(II)-dependent oxygenase superfamily protein | chr2:10830286-10831563 REVERSE LENGTH=359	19028	19396	19014	19156	18207	19869	18279	18735	18648	25924	22615	27414
0.897614	0.909817	-0.028348	AT3G51650.1	AT3G51650.1 | Symbols: | unknown protein; BEST Arabidopsis thaliana protein match is: unknown protein (TAIR:AT3G51640.1); Has 27645 Blast hits to 15097 proteins in 1246 species: Archae - 44; Bacteria - 3367; Metazoa - 10036; Fungi - 2690; Plants - 1205; V	433	644	619	507	644	512	513	417	418	780	960	908
0.897847	0.909367	0.0637158	AT2G35410.1	AT2G35410.1 | Symbols: | RNA-binding (RRM/RBD/RNP motifs) family protein | chr2:14898341-14899590 FORWARD LENGTH=308	455	217	236	324	201	424	390	355	418	335	246	273
0.899369	0.910221	-0.0381351	AT5G20720.3;AT5G20720.2;AT5G20720.1	AT5G20720.3 | Symbols: CPN20 | chaperonin 20 | chr5:7015015-7016354 FORWARD LENGTH=253;AT5G20720.2 | Symbols: CPN20, CPN10, CHCPN10, ATCPN21, CPN21 | chaperonin 20 | chr5:7015015-7016354 FORWARD LENGTH=253;AT5G20720.1 | Symbols: CPN20, CPN10, CHCPN10, ATCP	864	951	485	746	816	678	625	1144	865	832	543	981
0.914615	0.924954	-0.0139791	AT4G01310.1	AT4G01310.1 | Symbols: | Ribosomal L5P family protein | chr4:544166-545480 REVERSE LENGTH=262	22818	22279	17437	21151	20961	19819	21998	22935	21843	20661	19644	19381
0.919098	0.928787	-0.0400507	AT3G17840.1	AT3G17840.1 | Symbols: RLK902 | receptor-like kinase 902 | chr3:6106092-6108430 FORWARD LENGTH=647	62500	30960	31708	38384	38981	44376	46279	47232	45156	19728	18906	18208
0.924617	0.933662	-0.0514406	AT1G56140.1;AT1G56130.1	AT1G56140.1 | Symbols: | Leucine-rich repeat transmembrane protein kinase | chr1:21001708-21007725 REVERSE LENGTH=1033;AT1G56130.1 | Symbols: | Leucine-rich repeat transmembrane protein kinase | chr1:20994931-21000887 REVERSE LENGTH=1032	13544	49225	57393	37625	45290	33038	19389	23661	22544	30554	35806	21534
0.927082	0.935447	0.0754194	AT5G11170.2;AT5G11200.1;AT5G11170.1;AT5G11200.3;AT5G11200.2	AT5G11170.2 | Symbols: | DEAD/DEAH box RNA helicase family protein | chr5:3554272-3556646 FORWARD LENGTH=344;AT5G11200.1 | Symbols: | DEAD/DEAH box RNA helicase family protein | chr5:3567389-3570686 FORWARD LENGTH=427;AT5G11170.1 | Symbols: | DEAD/DEA	233	326	0	130	219	240	127	365	205	222	213	329
0.932252	0.939957	0.00561295	AT5G59850.1;AT1G07770.2;AT1G07770.1;AT3G46040.1;AT2G39590.1	AT5G59850.1 | Symbols: | Ribosomal protein S8 family protein | chr5:24112499-24113084 REVERSE LENGTH=130;AT1G07770.2 | Symbols: RPS15A | ribosomal protein S15A | chr1:2408413-2409065 REVERSE LENGTH=130;AT1G07770.1 | Symbols: RPS15A | ribosomal protein S15	25751	26385	28671	27949	27617	25556	29570	29269	29549	27358	26615	26409
0.934914	0.941933	-0.0140477	AT1G30000.1	AT1G30000.1 | Symbols: MNS3 | alpha-mannosidase 3 | chr1:10509532-10512320 REVERSE LENGTH=624	38973	28865	28758	34258	30831	30571	27913	27803	27613	23625	21157	22604
0.936743	0.943067	-0.131074	AT3G63410.1	AT3G63410.1 | Symbols: APG1, VTE3, IEP37, E37 | S-adenosyl-L-methionine-dependent methyltransferases superfamily protein | chr3:23415816-23417002 REVERSE LENGTH=338	0	0	403	65	127	176	0	223	137	191	71	287
0.948062	0.953747	0.0414596	AT4G14040.1;AT4G14030.2;AT4G14030.1	AT4G14040.1 | Symbols: EDA38, SBP2 | selenium-binding protein 2 | chr4:8100691-8102828 REVERSE LENGTH=487;AT4G14030.2 | Symbols: SBP1 | selenium-binding protein 1 | chr4:8098121-8100165 REVERSE LENGTH=490;AT4G14030.1 | Symbols: SBP1 | selenium-binding prot	1632	687	425	1104	1005	715	989	1004	860	1376	1302	1306
0.951364	0.956352	-0.00664455	AT1G72370.2;AT1G72370.1;AT3G04770.2;AT3G04770.1	AT1G72370.2 | Symbols: P40, AP40, RP40, RPSAA | 40s ribosomal protein SA | chr1:27243148-27244842 REVERSE LENGTH=294;AT1G72370.1 | Symbols: P40, AP40, RP40, RPSAA | 40s ribosomal protein SA | chr1:27243148-27244842 REVERSE LENGTH=298	3100	3784	3562	3577	3637	3184	3626	3342	3899	3733	3858	3886
0.951809	0.956083	0.00980595	AT4G27760.1	AT4G27760.1 | Symbols: FEY, FEY3 | NAD(P)-binding Rossmann-fold superfamily protein | chr4:13844151-13846563 FORWARD LENGTH=376	1606	1962	2297	1986	2056	1863	1940	2141	2133	5385	5560	5750
0.980988	0.984657	-0.00300499	AT5G11450.1	AT5G11450.1 | Symbols: | Mog1/PsbP/DUF1795-like photosystem II reaction center PsbP family protein | chr5:3654475-3656357 FORWARD LENGTH=297	801	705	897	822	846	730	824	936	703	716	616	919
0.981738	0.984673	-0.00238243	AT2G13360.2;AT2G13360.1	AT2G13360.2 | Symbols: AGT, AGT1, SGAT | alanine:glyoxylate aminotransferase | chr2:5539417-5540902 REVERSE LENGTH=401;AT2G13360.1 | Symbols: AGT, AGT1, SGAT | alanine:glyoxylate aminotransferase | chr2:5539417-5540902 REVERSE LENGTH=401	7042	7009	7767	6433	7851	7498	7669	8047	7680	6380	5881	6678
0.98185	0.98405	0.00267466	AT5G58510.1	AT5G58510.1 | Symbols: | unknown protein; FUNCTIONS IN: molecular_function unknown; INVOLVED IN: biological_process unknown; LOCATED IN: chloroplast; EXPRESSED IN: 23 plant structures; EXPRESSED DURING: 14 growth stages; BEST Arabidopsis thaliana protein	28278	25933	26623	25736	24436	30812	29676	28926	27826	45229	46339	46045
0.981914	0.983379	-0.00145981	AT4G31180.1;AT4G31180.2;AT4G26870.1	AT4G31180.1 | Symbols: | Class II aminoacyl-tRNA and biotin synthetases superfamily protein | chr4:15156696-15159362 FORWARD LENGTH=558;AT4G31180.2 | Symbols: | Class II aminoacyl-tRNA and biotin synthetases superfamily protein | chr4:15156696-15159362 F	7445	7549	6759	7067	7596	7068	8964	8673	8227	6861	7654	7370
0.98193	0.982662	0.00272895	AT5G54300.1	AT5G54300.1 | Symbols: | Protein of unknown function (DUF761) | chr5:22054270-22055342 REVERSE LENGTH=326	16668	18037	20224	18424	16576	20033	16008	17418	16429	41645	42445	41975
0.986506	0.986506	0.00146123	AT1G43790.1	AT1G43790.1 | Symbols: TED6 | tracheary element differentiation-related 6 | chr1:16575952-16576302 FORWARD LENGTH=116	3556	3708	3591	4010	3355	3501	4256	3905	4469	3777	3704	3641

## Sheet: WT_vs_PDLP5
Supplementary Data. Li et al. (2024). Plasmodesmata regulation at different cell interfaces. Plant Cell.
Supplementary Data Set S1. TbID data sheets.
T-test pval	adj pvalue	log2FC (recalculate)	Proteins	Fasta.headers	WT_1	WT_2	WT_3	PDLP6_1	PDLP6_2	PDLP6_3	PDLP5_1	PDLP5_2	PDLP5_3	MCTP3_1	MCTP3_2	MCTP3_3	WT-PDLP5 t-test	MCTP3-PDLP5 t-test	PDLP5-PDLP6 t-test	PDLP6-MCTP3 t-test
6.15488e-09	8.2537e-06	#DIV/0!	AT2G39420.1	AT2G39420.1 | Symbols: | alpha/beta-Hydrolases superfamily protein | chr2:16460442-16462872 FORWARD LENGTH=317	0	0	0	696	670	852	844	828	833	709	725	687	6.15488e-09	0.000435565	0.168737	0.606262
1.7595e-07	0.000117974	0.943493	AT3G23750.1;AT1G66150.1;AT2G01820.1	AT3G23750.1 | Symbols: | Leucine-rich repeat protein kinase family protein | chr3:8558332-8561263 FORWARD LENGTH=928	15082	14643	14859	25357	26889	25297	28411	28502	28830	13604	15988	15773	1.7595e-07	6.3518e-05	0.00699747	0.000312762
3.02827e-07	0.000135364	1.90885	AT3G01420.1	AT3G01420.1 | Symbols: ALPHA-DOX1, DOX1, DIOX1, PADOX-1 | Peroxidase superfamily protein | chr3:159689-162726 REVERSE LENGTH=639	4872	5255	5149	12809	12749	12313	19469	19000	18894	10282	10930	10275	3.02827e-07	6.61286e-06	1.03321e-05	0.00135386
[truncated: 1,338 more rows]

## Sheet: WT_vs_MCTP3
Supplementary Data. Li et al. (2024). Plasmodesmata regulation at different cell interfaces. Plant Cell.
[truncated: 1,343 more rows]

[truncated: 3 more sheets: PDLP5_vs_PDLP6, MCTP3_vs_PDLP6, MCTP3_vs_PDLP5]
