# Supplementary material for: PLASMODESMATA-LOCATED PROTEIN 6 regulates plasmodesmal function in Arabidopsis vasculature
Source: Plant Cell. 2024 Jun 6;36(9):3543–61. doi: 10.1093/plcell/koae166 (PMC11371196; doi:10.1093/plcell/koae166)
Supplement: koae166_Supplementary_Data [file koae166_supplementary_data.zip › tpc.23.00745Supplementary Data Set S2.xlsx]

## Sheet: Summary of statisticl analysis
	Supplementary Data. Li et al. (2024). Plasmodesmata regulation at different cell interfaces. Plant Cell.
	Supplementary Data Set S2. A summary of statistical analyses.
	Figure 1F-CF signal								Figure 1F-CF signal
		n	mean	sem					two-tailed t test (www.socscistatistics.com/tests/studentttest/default2.aspx)
	Col-0	17	1	0.139403						p-value	significant (<0.01)
	PDLP6-HF-2	20	0.0380917	0.0153931					Col-0 vs PDLP6-HF-2	2.27208e-08	*
	PDLP6-HF-3	22	0.0762656	0.0265166					Col-0 vs PDLP6-HF-3	9.85725e-09	*
	Figure 2B								Figure 2B
		Sucrose			Starch				two-tailed t test
		n	mean	sd	n	mean	sd			p-value	significant (<0.01)
	HF-YFP	4	0.427907	0.146843	4	0.203626	0.0215737		HF-YFP vs PDLP5-HF (sucrose)	0.00197874	*
	PDLP5-HF	4	1.23393	0.223612	4	0.288684	0.016725		HF-YFP vs PDLP6-HF (sucrose)	3.36479e-06	*
	PDLP6-HF	4	4.79695	0.30483	4	1.24262	0.114314		HF-YFP vs PDLP5-HF (starch)	0.0016686	*
									HF-YFP vs PDLP6-HF (starch)	7.31226e-06	*
	Figure 2C-starch								Figure 2C-starch
		timepoint	n	mean	sd				two-tailed t test
	HF-YFP	0 h	3	0.178716	0.00729501					p-value	significant (<0.01)
		0.5 h	3	0.161353	0.00573443				HF-YFP 0 h vs 0.5 h	0.0572047	ns
		1 h	3	0.122563	0.00404383				HF-YFP 0 h vs 1 h	0.000679426	*
		2 h	3	0.104278	0.00876791				HF-YFP 0 h vs 2 h	0.000765908	*
	PDLP5-HF	0 h	3	0.217527	0.0194434				PDLP5-HF 0 h vs 0.5 h	0.881318	ns
		0.5 h	3	0.214486	0.026807				PDLP5-HF 0 h vs 1 h	0.0809476	ns
		1 h	3	0.179222	0.0209353				PDLP5-HF 0 h vs 2 h	0.0581757	ns
		2 h	3	0.179529	0.0157513				PDLP6-HF 0 h vs 0.5 h	0.217468	ns
	PDLP6-HF	0 h	3	0.735036	0.0475549				PDLP6-HF 0 h vs 1 h	0.0320071	ns
		0.5 h	3	0.669705	0.0415979				PDLP6-HF 0 h vs 2 h	0.482126	ns
		1 h	3	0.621849	0.0140013
		2 h	3	0.65795	0.132573
	Figure 2D-change of starch content								Figure 2D-change of starch content
		timepoint	n	mean	sd				two-tailed t test
	HF-YFP	0 h	3	100	4.08189					p-value	significant (<0.01)
		0.5 h	3	90.2847	3.20868				HF-YFP 0 h vs 0.5 h	0.0572047	ns
		1 h	3	68.5795	2.26271				HF-YFP 0 h vs 1 h	0.000679426	*
		2 h	3	58.3485	4.90605				HF-YFP 0 h vs 2 h	0.000765908	*
	PDLP5-HF	0 h	3	100	7.29817				PDLP5-HF 0 h vs 0.5 h	0.881318	ns
		0.5 h	3	98.6018	10.0621				PDLP5-HF 0 h vs 1 h	0.0809476	ns
		1 h	3	82.3905	7.85815				PDLP5-HF 0 h vs 2 h	0.0581757	ns
		2 h	3	82.5317	5.91231				PDLP6-HF 0 h vs 0.5 h	0.217468	ns
	PDLP6-HF	0 h	3	100	6.46974				PDLP6-HF 0 h vs 1 h	0.0320071	ns
		0.5 h	3	91.1119	5.65931				PDLP6-HF 0 h vs 2 h	0.482126	ns
		1 h	3	84.6012	1.90485
		2 h	3	89.5127	18.0363
	Figure 4D-callose								Figure 4D-callose-epidermis
		Epidermis							one-way AVOVA analysis
		n	mean	sd					AVOVA table	SS	DF	MS	F (DFn, DFd)	P value
	HF-YFP	2936	181.3	209.61					Treatment (between columns)	4256081	2	2128040	34.66	P<0.0001
	PDLP5-HF	4204	210.9	293.81					Residual (within columns)	591692032	9636	61404
	PDLP6-HF	2499	160.25	200.01					Total	595948113	9638
		Mesophyll cell							Tukey's multiple comparisons test	Mean Diff.	lower and upper Cl	Significant?	Summary	Adjusted P Value
		n	mean	sd					HF-YFP vs. PDLP5-HF	29.6	12.23 to 46.97	Yes	****	<0.0001
	HF-YFP	30	110.24	68.16					HF-YFP vs. PDLP6-HF	21.05	1.40 to 40.71	no	ns	0.005125
	PDLP5-HF	29	574.87	320.53					PDLP5-HF vs. PDLP6-HF	50.66	32.41 to 68.90	Yes	****	<0.0001
	PDLP6-HF	28	153.58	120.73
									Figure 4D-callose-mesophyll cell
		Vasculature							ANOVA table	SS	DF	MS	F (DFn, DFd)	P value
		n	mean	sd					Treatment (between columns)	3833553	2	1916776	47.29	P<0.0001
	HF-YFP	31	11.14	5.4					Residual (within columns)	3404993	84	40535
	PDLP5-HF	37	11.74	3.4					Total	7238546	86
	PDLP6-HF	43	19.24	7.68
									Tukey's multiple comparisons test	Mean Diff.	lower and upper Cl	Significant?	Summary	Adjusted P Value
									HF-YFP vs. PDLP5-HF	464.64	339.54 to 589.73	Yes	****	<0.0001
									HF-YFP vs. PDLP6-HF	43.35	-82.88 to 169.58	No	ns	0.6921
									PDLP5-HF vs. PDLP6-HF	421.29	294.02 to 548.56	Yes	****	<0.0001
									Figure 4D-callose-vasculature
									ANOVA table	SS	DF	MS	F (DFn, DFd)	P value
									Treatment (between columns)	1598	2	799	22.9	P<0.0001
									Residual (within columns)	3767	108	35
									Total	5364	110
									Tukey's multiple comparisons test	Mean Diff.	lower and upper Cl	Significant?	Summary	Adjusted P Value
									HF-YFP vs. PDLP5-HF	0.6	-3.68 to 4.88	No	ns	0.9089
									HF-YFP vs. PDLP6-HF	8.1	3.96 to 12.24	Yes	****	<0.0001
									PDLP5-HF vs. PDLP6-HF	7.5	3.56 to 11.44	Yes	****	<0.0001
	Figure 5B-callose								Figure 5B-callose
		n	mean	sd					one-way AVOVA analysis
	HF-mcherry	425	131.66	92.11					ANOVA table	SS	DF	MS	F (DFn, DFd)	P value
	PDLP5-HF	428	227.84	170.13					Treatment (between columns)	2937385	2	1468692	F (2, 1211) = 95.93	P<0.0001
	PDLP6-HF	362	118.01	84.73					Residual (within columns)	18539567	1211	15309
									Total	21476952	1213
									Tukey's multiple comparisons test	Mean Diff.	95.00% CI of diff.	Significant?	Summary	Adjusted P Value
									HF-mCherry vs. PDLP5-HF	-96.19	-116.1 to -76.3	Yes	****	<0.0001
									HF-mCherry vs. PDLP6-HF	13.4	-7.382 to 34.18	No	ns	0.2851
									PDLP5-HF vs. PDLP6-HF	109.6	88.84 to 130.3	Yes	****	<0.0001
	Figure 5D-YFP movement								Figure 5D-YFP movement
		n	mean	sd					one-way AVOVA analysis
	HF-mcherry	66	4.41	2.61					ANOVA table	SS	DF	MS	F (DFn, DFd)	P value
	PDLP5-HF	56	2.11	1.68					Treatment (between columns)	166.3	2	83.14	F (2, 176) = 15.24	P<0.0001
	PDLP6-HF	57	3.74	2.55					Residual (within columns)	960.4	176	5.457
									Total	1127	178
									Tukey's multiple comparisons test	Mean Diff.	95.00% CI of diff.	Significant?	Summary	Adjusted P Value
									HF-mCherry vs. PDLP5-HF	2.302	1.299 to 3.305	Yes	****	<0.0001
									HF-mCherry vs. PDLP6-HF	0.6722	-0.3261 to 1.671	No	ns	0.252
									PDLP5-HF vs. PDLP6-HF	-1.63	-2.669 to -0.5908	Yes	***	0.0008
	Figure 5F-YFP movement								Figure 5F-YFP movement
		n	mean	sd					Mann-Whitney U Test Calculator, two-tailed (www.socscistatistics.com/tests/mannwhitney/default2.aspx)
	Col-0	20	0.106048	0.0406792						p-value	significant (<0.05)
	PDLP6-HF	18	0.0682185	0.034154					Col-0 vs PDLP6-HF	0.00804	*
	Figure 7C-Pearson's coefficient								Figure 7C-Pearson's coefficient
		n	mean	sd					Mann-Whitney U Test Calculator, two-tailed
	SUS6-sfGFP	19	0.297789	0.0555571						p-value	significant (<0.05)
	SUS6-sfGFP+PDLP6-HF	19	0.341263	0.0411785					SUS6-sfGFP vs SUS6-sfGFP+PDLP6-HF	0.01596	*
	Supplemental Figure 1D-anthocyanion								Supplemental Figure 1D-anthocyanion
		n		mean		sem			two-tailed t test
		HF-YFP	PDLP6-HF	HF-YFP	PDLP6-HF	HF-YFP	PDLP6-HF			p-value	significant (<0.01)
	1st+2nd	3	3	0.325278	13.1627	0.0371757	0.441015		HF-YFP vs PDLP6-HF (#1+2)	< .00001	*
	3rd+4th	3	3	0.0893003	3.30825	0.0323966	1.07019		HF-YFP vs PDLP6-HF (#3+4)	0.039689	ns
	5th	3	3	0.113125	1.82015	0.0280226	0.427806		HF-YFP vs PDLP6-HF (#3)	0.016379	ns
	6th	3	3	0.110361	0.216083	0.0220757	0.125494
	7th	3	3	0.086352	0.119556	0.0107986	0.0452223
	8th	3	3	0.0678543	0.153138	0.0136005	0.049499
	9th	3	3	0.127675	0.138385	0.0261177	0.0463005
	10th	3	3	0.11969	0.106292	0.0182614	0.0159645
	Supplemental Figure 1F-fresh weight								Supplemental Figure 1F-fresh weight
		n	mean	sem					two-tailed t test
	HF-YFP	12	0.192083	0.00750602						p-value	significant (<0.01)
	PDLP5-HF	12	0.0918333	0.0040766					HF-YFP vs PDLP5-HF	6.08046e-11	*
	PDLP6-HF	12	0.0224167	0.002241					HF-YFP vs PDLP6-HF	2.50273e-16	*
	Supplemental Figure 1G-flowering time								Supplemental Figure 1G-flowering time
		n	mean	sem					two-tailed t test
	HF-YFP	12	25.25	0.304636						p-value	significant (<0.01)
	PDLP5-HF	12	30.0833	0.228908					HF-YFP vs PDLP5-HF	1.36089e-11	*
	PDLP6-HF	12	37.9167	0.336162					HF-YFP vs PDLP6-HF	1.13383e-18	*
	Supplemental Figure 2D-starch								Supplemental Figure 2D-starch
		n	mean	sd					two-tailed t test
	Col-0	4	0.205419	0.0393319						p-value	significant (<0.01)
	pdlp5	4	0.19846	0.0420347					Col-0 vs pdlp5	0.82844	ns
	pdlp6	4	0.19597	0.0404633					Col-0 vs pdlp6	0.642971	ns
	Supplemental Figure 2G-callose								Supplemental Figure 2G-callose
		n	mean	sd					Mann-Whitney U Test Calculator, two-tailed
	Col-0	32	12327.5	5679.19						p-value	significant (<0.05)
	pdlp6-1	32	10975.2	5477.16					Col-0 vs pdlp6-1	0.69654	ns
	pdlp6-2	32	10945.3	5565.45					Col-0 vs pdlp6-2	0.50286	ns
	Supplemental Figure 6E-plant size								Supplemental Figure 6E-plant size
		n	mean	sd					one-way AVOVA analysis
	Col-0	6	3.63182	0.263937					ANOVA table	SS	DF	MS	F (DFn, DFd)	P value
	sus56	6	3.4	0.367892					Treatment (between columns)	14.13	4	3.532	F (4, 25) = 46.41	P<0.0001
	PDLP6-HF	6	1.82879	0.207664					Residual (within columns)	1.903	25	0.07611
	SUS6 PDLP6-HF	6	2.31818	0.199517					Total	16.03	29
	sus6 PDLP6-HF	6	3.19394	0.170856
									Tukey's multiple comparisons test	Mean Diff.	95.00% CI of diff.	Significant?	Summary	Adjusted P Value
									Col-0 vs. sus56	0.2318	-0.236 to 0.6996	No	ns	0.5993
									Col-0 vs. PDLP6-HF	1.803	1.335 to 2.271	Yes	****	<0.0001
									Col-0 vs. SUS6 PDLP6-HF	1.314	0.8458 to 1.781	Yes	****	<0.0001
									Col-0 vs. sus6 PDLP6-HF	0.4379	-0.02991 to 0.9057	No	ns	0.0745
									sus56 vs. PDLP6-HF	1.571	1.103 to 2.039	Yes	****	<0.0001
									sus56 vs. SUS6 PDLP6-HF	1.082	0.614 to 1.55	Yes	****	<0.0001
									sus56 vs. sus6 PDLP6-HF	0.2061	-0.2617 to 0.6738	No	ns	0.6974
									PDLP6-HF vs. SUS6 PDLP6-HF	-0.4894	-0.9572 to -0.02161	Yes	*	0.0371
									PDLP6-HF vs. sus6 PDLP6-HF	-1.365	-1.833 to -0.8974	Yes	****	<0.0001
									SUS6 PDLP6-HF vs. sus6 PDLP6-HF	-0.8758	-1.344 to -0.408	Yes	****	<0.0001
	Supplemental Figure 6F-plant size								Supplemental Figure 6F-plant size
		n	mean	sd					one-way AVOVA analysis
	Col-0	6	4.09545	0.263937					ANOVA table	SS	DF	MS	F (DFn, DFd)	P value
	cals7	6	3.06515	0.164929					Treatment (between columns)	15.37	4	3.842	F (4, 25) = 70.76	P<0.0001
	PDLP6-HF	6	1.98333	0.207664					Residual (within columns)	1.357	25	0.0543
	CalS7 PDLP6-HF	6	2.49848	0.207664					Total	16.73	29
	cals7 PDLP6-HF	6	3.27121	0.207664
									Tukey's multiple comparisons test	Mean Diff.	95.00% CI of diff.	Significant?	Summary	Adjusted P Value
									Col-0 vs. cals7	1.03	0.6352 to 1.425	Yes	****	<0.0001
									Col-0 vs. PDLP6-HF	2.112	1.717 to 2.507	Yes	****	<0.0001
									Col-0 vs. CalS7 PDLP6-HF	1.597	1.202 to 1.992	Yes	****	<0.0001
									Col-0 vs. cals7 PDLP6-HF	0.8242	0.4291 to 1.219	Yes	****	<0.0001
									cals7 vs. PDLP6-HF	1.082	0.6867 to 1.477	Yes	****	<0.0001
									cals7 vs. CalS7 PDLP6-HF	0.5667	0.1716 to 0.9618	Yes	**	0.0024
									cals7 vs. cals7 PDLP6-HF	-0.2061	-0.6012 to 0.189	No	ns	0.5525
									PDLP6-HF vs. CalS7 PDLP6-HF	-0.5152	-0.9103 to -0.12	Yes	**	0.0063
									PDLP6-HF vs. cals7 PDLP6-HF	-1.288	-1.683 to -0.8928	Yes	****	<0.0001
									CalS7 PDLP6-HF vs. cals7 PDLP6-HF	-0.7727	-1.168 to -0.3776	Yes	****	<0.0001
